# Supplementary material for: HLA-DRα1-mMOG-35-55 treatment of experimental autoimmune encephalomyelitis reduces CNS inflammation, enhances M2 macrophage frequency, and promotes neuroprotection
Source: J Neuroinflammation. 2015 Jun 24;12:123. doi: 10.1186/s12974-015-0342-4 (PMC4481122; doi:10.1186/s12974-015-0342-4)
Supplement: Additional file 2: — Gene expression profiles. Table S1. Spinal cord gene expression profiles from pooled RNA analyzed using the Mouse Gene 2.0 ST Affymetrix GeneChip system. [file 12974_2015_342_MOESM2_ESM.xlsx]

## Sheet: Gene expression
Probe	Vehicle	DRa1-Mmog-35-55	d_av	av1	Gene_Symbol	mRNA_Accession	mRNA__Source	mRna	GO_Biological_Process_ID	GO_Biological_Process_Term	GO_Cellular_Component_ID	GO_Cellular_Component_Term	GO_Molecular_Function_ID	GO_Molecular_Function_Term	Pathway_Source	Pathway_Name
17408897	10.2637	4.94235	-5.32141	1	Chi3l3	AK137503	GenBank	0	GO:0005975 // GO:0006032 // GO:0006954 // GO:0008152 // GO:0006954	carbohydrate metabolic process // chitin catabolic process // inflammatory response // metabolic process // inflammatory response	GO:0005576 // GO:0005737 // GO:0016023	extracellular region // cytoplasm // cytoplasmic membrane-bounded vesicle	GO:0003824 // GO:0004553 // GO:0004563 // GO:0004568 // GO:0008061 // GO:0030246	catalytic activity // hydrolase activity, hydrolyzing O-glycosyl compounds // beta-N-acetylhexosaminidase activity // chitinase activity // chitin binding // carbohydrate binding	---	---
17470627	8.1578	3.78889	-4.36892	1	---	n264172	NONCODE	0	---	---	---	---	---	---	---	---
17491193	9.81608	5.87519	-3.94089	1	Saa3	BC055885	GenBank	0	GO:0006953 // GO:0035634	acute-phase response // response to stilbenoid	GO:0005576 // GO:0034364	extracellular region // high-density lipoprotein particle	---	---	---	---
17391565	8.85756	4.92783	-3.92972	1	Il1b	AK156396	GenBank	0	GO:0000122 // GO:0000165 // GO:0000187 // GO:0001660 // GO:0001934 // GO:0006954 // GO:0006955 // GO:0007204 // GO:0007568 // GO:0007613 // GO:0008285 // GO:0009743 // GO:0010575 // GO:0010575 // GO:0010628 // GO:0010628 // GO:0010629 // GO:0010829 // GO:0010942 // GO:0014050 // GO:0019221 // GO:0030213 // GO:0030593 // GO:0030730 // GO:0031622 // GO:0031663 // GO:0032308 // GO:0032496 // GO:0032…	negative regulation of transcription from RNA polymerase II promoter // MAPK cascade // activation of MAPK activity // fever generation // positive regulation of protein phosphorylation // inflammatory response // immune response // elevation of cytosolic calcium ion concentration // aging // memory // negative regulation of cell proliferation // response to carbohydrate stimulus // positive regu…	GO:0005576 // GO:0005615 // GO:0005615 // GO:0030141 // GO:0031982 // GO:0005576 // GO:0005615	extracellular region // extracellular space // extracellular space // secretory granule // vesicle // extracellular region // extracellular space	GO:0005125 // GO:0005125 // GO:0005149 // GO:0008083 // GO:0019904 // GO:0005102 // GO:0005125 // GO:0019904	cytokine activity // cytokine activity // interleukin-1 receptor binding // growth factor activity // protein domain specific binding // receptor binding // cytokine activity // protein domain specific binding	GenMAPP // GenMAPP	Inflammatory_Response_Pathway // Smooth_muscle_contraction
17287827	11.2117	7.36784	-3.84387	1	Tgfbi	AK084431	GenBank	0	GO:0007155 // GO:0030198 // GO:0001525 // GO:0007155	cell adhesion // extracellular matrix organization // angiogenesis // cell adhesion	GO:0005576 // GO:0005578 // GO:0005604 // GO:0005615 // GO:0031012 // GO:0070062 // GO:0005578 // GO:0031012 // GO:0070062	extracellular region // proteinaceous extracellular matrix // basement membrane // extracellular space // extracellular matrix // extracellular vesicular exosome // proteinaceous extracellular matrix // extracellular matrix // extracellular vesicular exosome	GO:0050840	extracellular matrix binding	---	---
17391427	4.8003	0.990275	-3.81003	1	---	---	---	---	---	---	---	---	---	---	---	---
17318076	8.21072	4.50758	-3.70315	1	Ly6i	AF232024	GenBank	0	---	---	GO:0005886 // GO:0016020 // GO:0031225 // GO:0005886	plasma membrane // membrane // anchored to membrane // plasma membrane	---	---	---	---
17540154	10.6101	7.009	-3.60111	1	---	n281380	NONCODE	0	---	---	---	---	---	---	---	---
17230111	8.75357	5.16389	-3.58968	1	Ifi205	AK036386	GenBank	0	GO:0006351 // GO:0006355 // GO:0035458	transcription, DNA-dependent // regulation of transcription, DNA-dependent // cellular response to interferon-beta	GO:0005634	nucleus	GO:0003690	double-stranded DNA binding	---	---
17453133	5.02596	1.50925	-3.51671	1	---	---	---	---	---	---	---	---	---	---	---	---
17205567	4.8003	1.31798	-3.48232	1	---	---	---	---	---	---	---	---	---	---	---	---
17202969	5.31699	1.9171	-3.3999	1	---	---	---	---	---	---	---	---	---	---	---	---
17462796	6.86166	3.47191	-3.38974	1	Clec4d	AK089500	GenBank	0	GO:0045087	innate immune response	GO:0016020 // GO:0016021	membrane // integral to membrane	GO:0030246	carbohydrate binding	---	---
17302475	7.83974	4.47543	-3.36431	1	Irg1	AK036446	GenBank	0	GO:0019543 // GO:0032496 // GO:0002760 // GO:0002760 // GO:0006952 // GO:0006952 // GO:0006954 // GO:0007566 // GO:0008152 // GO:0008152 // GO:0032088 // GO:0032480 // GO:0034136 // GO:0034144 // GO:0035458 // GO:0045087 // GO:0045824 // GO:0050728 // GO:0071219 // GO:0071222 // GO:0071222 // GO:0071346 // GO:0071347 // GO:0071356 // GO:0071393 // GO:0072573 // GO:0072573 // GO:2000379	propionate catabolic process // response to lipopolysaccharide // positive regulation of antimicrobial humoral response // positive regulation of antimicrobial humoral response // defense response // defense response // inflammatory response // embryo implantation // metabolic process // metabolic process // negative regulation of NF-kappaB transcription factor activity // negative regulation of …	GO:0005739 // GO:0005739	mitochondrion // mitochondrion	GO:0047547 // GO:0016829 // GO:0047613 // GO:0047613	2-methylcitrate dehydratase activity // lyase activity // aconitate decarboxylase activity // aconitate decarboxylase activity	---	---
17233226	11.0372	7.68788	-3.34934	1	Lilrb4	AK089334	GenBank	0	---	---	GO:0005886 // GO:0016020 // GO:0016021	plasma membrane // membrane // integral to membrane	---	---	---	---
17375503	7.95625	4.61834	-3.33791	1	---	n415080	NONCODE	0	---	---	---	---	---	---	---	---
17449710	10.5741	7.26863	-3.30552	1	Cxcl9	AK042017	GenBank	0	GO:0006935 // GO:0006954 // GO:0006955 // GO:0051607	chemotaxis // inflammatory response // immune response // defense response to virus	GO:0005576 // GO:0005615 // GO:0009897 // GO:0005615	extracellular region // extracellular space // external side of plasma membrane // extracellular space	GO:0005125 // GO:0008009	cytokine activity // chemokine activity	---	---
17350982	11.8352	8.59277	-3.24241	1	---	n416121	NONCODE	0	---	---	---	---	---	---	---	---
17459338	7.24801	4.01784	-3.23017	1	Igk	L05432	GenBank	0	GO:0030183 // GO:0032496 // GO:0042493	B cell differentiation // response to lipopolysaccharide // response to drug	---	---	GO:0003823	antigen binding	---	---
17210241	4.8003	1.5735	-3.22681	1	---	---	---	---	---	---	---	---	---	---	---	---
17362973	9.56643	6.42464	-3.14179	1	Ms4a6d	AK004295	GenBank	0	GO:0008150	biological_process	GO:0016020 // GO:0016021 // GO:0005575	membrane // integral to membrane // cellular_component	GO:0003674	molecular_function	---	---
17208663	5.47587	2.40789	-3.06798	1	---	---	---	---	---	---	---	---	---	---	---	---
17205209	5.97073	2.92147	-3.04926	1	---	---	---	---	---	---	---	---	---	---	---	---
17209399	5.97073	2.92147	-3.04926	1	---	---	---	---	---	---	---	---	---	---	---	---
17210719	4.47247	1.44574	-3.02673	1	---	---	---	---	---	---	---	---	---	---	---	---
17404209	6.89917	3.8974	-3.00178	1	Sirpb1a	BC039636	GenBank	0	GO:0035556 // GO:0050766	intracellular signal transduction // positive regulation of phagocytosis	GO:0005886 // GO:0016020 // GO:0016021	plasma membrane // membrane // integral to membrane	---	---	---	---
17233210	6.13222	3.1415	-2.99071	1	---	n266631	NONCODE	0	---	---	---	---	---	---	---	---
17460573	5.17779	2.2061	-2.97169	1	---	---	---	---	---	---	---	---	---	---	---	---
17333731	7.48529	4.51497	-2.97032	1	Fpr2	AK054286	GenBank	0	GO:0006935 // GO:0006954 // GO:0007165 // GO:0007186 // GO:0042554 // GO:0006935 // GO:0007186	chemotaxis // inflammatory response // signal transduction // G-protein coupled receptor signaling pathway // superoxide anion generation // chemotaxis // G-protein coupled receptor signaling pathway	GO:0005886 // GO:0016020 // GO:0016021	plasma membrane // membrane // integral to membrane	GO:0004871 // GO:0004872 // GO:0004930 // GO:0004982	signal transducer activity // receptor activity // G-protein coupled receptor activity // N-formyl peptide receptor activity	GenMAPP // GenMAPP	GPCRDB_Class_A_Rhodopsin-like // Peptide_GPCRs
17434490	8.64782	5.68734	-2.96048	1	Steap4	AK003905	GenBank	0	GO:0006810 // GO:0006811 // GO:0055072 // GO:0055114 // GO:0045444	transport // ion transport // iron ion homeostasis // oxidation-reduction process // fat cell differentiation	GO:0005794 // GO:0005886 // GO:0005887 // GO:0016020 // GO:0016021 // GO:0000139 // GO:0005886	Golgi apparatus // plasma membrane // integral to plasma membrane // membrane // integral to membrane // Golgi membrane // plasma membrane	GO:0016491 // GO:0046872 // GO:0003674	oxidoreductase activity // metal ion binding // molecular_function	---	---
17254041	8.0036	5.05181	-2.95179	1	Ccl2	AK132590	GenBank	0	GO:0001525 // GO:0001938 // GO:0006874 // GO:0006935 // GO:0006954 // GO:0006955 // GO:0007010 // GO:0007179 // GO:0008360 // GO:0009408 // GO:0009611 // GO:0010574 // GO:0010759 // GO:0016525 // GO:0019221 // GO:0030593 // GO:0035684 // GO:0035702 // GO:0048010 // GO:0048245 // GO:0048246 // GO:0048247 // GO:0050806 // GO:0050870 // GO:0051770 // GO:0070098 // GO:0071222 // GO:0071346 // GO:0071…	angiogenesis // positive regulation of endothelial cell proliferation // cellular calcium ion homeostasis // chemotaxis // inflammatory response // immune response // cytoskeleton organization // transforming growth factor beta receptor signaling pathway // regulation of cell shape // response to heat // response to wounding // regulation of vascular endothelial growth factor production // positi…	GO:0005576 // GO:0005615 // GO:0005615 // GO:0005737 // GO:0043025 // GO:0005615 // GO:0005737 // GO:0043025	extracellular region // extracellular space // extracellular space // cytoplasm // neuronal cell body // extracellular space // cytoplasm // neuronal cell body	GO:0001664 // GO:0005125 // GO:0005515 // GO:0008009 // GO:0008201 // GO:0031727 // GO:0031727 // GO:0008009 // GO:0008201 // GO:0031727	G-protein coupled receptor binding // cytokine activity // protein binding // chemokine activity // heparin binding // CCR2 chemokine receptor binding // CCR2 chemokine receptor binding // chemokine activity // heparin binding // CCR2 chemokine receptor binding	---	---
17205677	4.37244	1.45182	-2.92062	1	---	---	---	---	---	---	---	---	---	---	---	---
17343827	11.4174	8.49799	-2.91935	1	H2-Ea-ps	XM_003688950	RefSeq	0	GO:0002504 // GO:0006955 // GO:0019882	antigen processing and presentation of peptide or polysaccharide antigen via MHC class II // immune response // antigen processing and presentation	GO:0016020 // GO:0016021 // GO:0042613	membrane // integral to membrane // MHC class II protein complex	---	---	---	---
17207829	5.03217	2.13003	-2.90214	1	---	---	---	---	---	---	---	---	---	---	---	---
17245223	11.0753	8.18217	-2.89311	1	Lyz2	AK150998	GenBank	0	GO:0008152 // GO:0016998 // GO:0019835 // GO:0042742 // GO:0050829 // GO:0050830 // GO:0008152 // GO:0042742	metabolic process // cell wall macromolecule catabolic process // cytolysis // defense response to bacterium // defense response to Gram-negative bacterium // defense response to Gram-positive bacterium // metabolic process // defense response to bacterium	GO:0000137 // GO:0005576 // GO:0005737 // GO:0005788 // GO:0005795 // GO:0005902 // GO:0030140 // GO:0030141 // GO:0048237	Golgi cis cisterna // extracellular region // cytoplasm // endoplasmic reticulum lumen // Golgi stack // microvillus // trans-Golgi network transport vesicle // secretory granule // rough endoplasmic reticulum lumen	GO:0003796 // GO:0003796 // GO:0003824 // GO:0016787 // GO:0016798 // GO:0003796 // GO:0016798	lysozyme activity // lysozyme activity // catalytic activity // hydrolase activity // hydrolase activity, acting on glycosyl bonds // lysozyme activity // hydrolase activity, acting on glycosyl bonds	---	---
17548705	11.3273	8.45802	-2.86932	1	Mela	AK090120	GenBank	0	GO:0008150 // GO:0019058 // GO:0016032 // GO:0019068	biological_process // viral infectious cycle // viral reproduction // virion assembly	GO:0019031 // GO:0005575 // GO:0019028	viral envelope // cellular_component // viral capsid	GO:0003964 // GO:0046872 // GO:0003674 // GO:0005198 // GO:0003676 // GO:0008270	RNA-directed DNA polymerase activity // metal ion binding // molecular_function // structural molecule activity // nucleic acid binding // zinc ion binding	---	---
17354589	8.20179	5.36493	-2.83686	1	Gm4841	BC150900	GenBank	0	GO:0008150	biological_process	GO:0005575 // GO:0016020	cellular_component // membrane	GO:0003674 // GO:0005525 // GO:0016817	molecular_function // GTP binding // hydrolase activity, acting on acid anhydrides	---	---
17201445	5.19636	2.36546	-2.8309	1	---	---	---	---	---	---	---	---	---	---	---	---
17508850	6.86431	4.06375	-2.80056	1	---	n266443	NONCODE	0	---	---	---	---	---	---	---	---
17450434	6.47352	3.68579	-2.78773	1	Gbp8	BC031475	GenBank	0	GO:0071346 // GO:0006184	cellular response to interferon-gamma // GTP catabolic process	GO:0005575	cellular_component	GO:0003674 // GO:0003924 // GO:0005525	molecular_function // GTPase activity // GTP binding	---	---
17239845	7.58353	4.8003	-2.78322	1	Arg1	AK149471	GenBank	0	GO:0000050 // GO:0001938 // GO:0006525 // GO:0008152 // GO:0008152 // GO:0010963 // GO:0019547 // GO:0032964 // GO:0070207 // GO:0000050 // GO:0001889 // GO:0001938 // GO:0006525 // GO:0007565 // GO:0009611 // GO:0009635 // GO:0010042 // GO:0010043 // GO:0010269 // GO:0010963 // GO:0014075 // GO:0030324 // GO:0032496 // GO:0032964 // GO:0033189 // GO:0033197 // GO:0042493 // GO:0043200 // GO:0043…	urea cycle // positive regulation of endothelial cell proliferation // arginine metabolic process // metabolic process // metabolic process // regulation of L-arginine import // arginine catabolic process to ornithine // collagen biosynthetic process // protein homotrimerization // urea cycle // liver development // positive regulation of endothelial cell proliferation // arginine metabolic proce…	GO:0005615 // GO:0005737 // GO:0005741 // GO:0043005 // GO:0043025 // GO:0005615 // GO:0005737 // GO:0043005 // GO:0043025	extracellular space // cytoplasm // mitochondrial outer membrane // neuron projection // neuronal cell body // extracellular space // cytoplasm // neuron projection // neuronal cell body	GO:0004053 // GO:0004053 // GO:0016787 // GO:0016813 // GO:0030145 // GO:0046872 // GO:0004053 // GO:0030145	arginase activity // arginase activity // hydrolase activity // hydrolase activity, acting on carbon-nitrogen (but not peptide) bonds, in linear amidines // manganese ion binding // metal ion binding // arginase activity // manganese ion binding	---	---
17403268	10.3955	7.63078	-2.76474	1	Gbp2	AK150138	GenBank	0	GO:0006184 // GO:0035458 // GO:0042832 // GO:0050830 // GO:0051856 // GO:0071222 // GO:0071346 // GO:0006184	GTP catabolic process // cellular response to interferon-beta // defense response to protozoan // defense response to Gram-positive bacterium // adhesion to symbiont // cellular response to lipopolysaccharide // cellular response to interferon-gamma // GTP catabolic process	GO:0005634 // GO:0005737 // GO:0005794 // GO:0016020 // GO:0020005 // GO:0031410 // GO:0000139	nucleus // cytoplasm // Golgi apparatus // membrane // symbiont-containing vacuole membrane // cytoplasmic vesicle // Golgi membrane	GO:0000166 // GO:0003924 // GO:0005525 // GO:0003924	nucleotide binding // GTPase activity // GTP binding // GTPase activity	---	---
17202305	5.3417	2.60016	-2.74154	1	---	---	---	---	---	---	---	---	---	---	---	---
17266946	10.3435	7.60304	-2.74048	1	Ccl5	AK003101	GenBank	0	GO:0000165 // GO:0002230 // GO:0006468 // GO:0006816 // GO:0006874 // GO:0006887 // GO:0006935 // GO:0006954 // GO:0006955 // GO:0007159 // GO:0007267 // GO:0009636 // GO:0010628 // GO:0010759 // GO:0010820 // GO:0014068 // GO:0014911 // GO:0030335 // GO:0031269 // GO:0031328 // GO:0031584 // GO:0031622 // GO:0031663 // GO:0033634 // GO:0034097 // GO:0034112 // GO:0034341 // GO:0034612 // GO:0035…	MAPK cascade // positive regulation of defense response to virus by host // protein phosphorylation // calcium ion transport // cellular calcium ion homeostasis // exocytosis // chemotaxis // inflammatory response // immune response // leukocyte cell-cell adhesion // cell-cell signaling // response to toxic substance // positive regulation of gene expression // positive regulation of macrophage c…	GO:0005576 // GO:0005615 // GO:0005622 // GO:0005623 // GO:0005737 // GO:0005615	extracellular region // extracellular space // intracellular // cell // cytoplasm // extracellular space	GO:0004435 // GO:0004672 // GO:0005125 // GO:0008009 // GO:0008201 // GO:0016004 // GO:0030298 // GO:0031726 // GO:0031726 // GO:0031730 // GO:0042056 // GO:0042379 // GO:0042803 // GO:0043621 // GO:0046817 // GO:0004435 // GO:0004672 // GO:0008009 // GO:0008009 // GO:0016004 // GO:0030298 // GO:0030298 // GO:0031726 // GO:0031730 // GO:0031730 // GO:0042056 // GO:0042379 // GO:0042803 // GO:0042…	phosphatidylinositol phospholipase C activity // protein kinase activity // cytokine activity // chemokine activity // heparin binding // phospholipase activator activity // receptor signaling protein tyrosine kinase activator activity // CCR1 chemokine receptor binding // CCR1 chemokine receptor binding // CCR5 chemokine receptor binding // chemoattractant activity // chemokine receptor binding …	---	---
17404217	4.74585	2.02612	-2.71974	1	LOC100038947	AK155731	GenBank	0	---	---	GO:0016020 // GO:0016021	membrane // integral to membrane	---	---	---	---
17200493	4.49892	1.81608	-2.68284	1	---	---	---	---	---	---	---	---	---	---	---	---
17200601	4.01784	1.37202	-2.64582	1	---	---	---	---	---	---	---	---	---	---	---	---
17205223	4.00805	1.3647	-2.64335	1	---	---	---	---	---	---	---	---	---	---	---	---
17209413	4.00805	1.3647	-2.64335	1	---	---	---	---	---	---	---	---	---	---	---	---
17207415	3.86179	1.22852	-2.63327	1	---	---	---	---	---	---	---	---	---	---	---	---
17533713	9.31472	6.69854	-2.61617	1	Timp1	BC008107	GenBank	0	GO:0001775 // GO:0010466 // GO:0043066 // GO:0043086 // GO:0043249 // GO:0051045 // GO:1901164 // GO:0001775 // GO:0007568 // GO:0010033 // GO:0034097 // GO:0042060 // GO:0043066 // GO:0043434 // GO:0051045 // GO:1901164	cell activation // negative regulation of peptidase activity // negative regulation of apoptotic process // negative regulation of catalytic activity // erythrocyte maturation // negative regulation of membrane protein ectodomain proteolysis // negative regulation of trophoblast cell migration // cell activation // aging // response to organic substance // response to cytokine stimulus // wound h…	GO:0005576 // GO:0005578 // GO:0005604 // GO:0031012 // GO:0031012	extracellular region // proteinaceous extracellular matrix // basement membrane // extracellular matrix // extracellular matrix	GO:0002020 // GO:0004857 // GO:0008191 // GO:0030414 // GO:0046872 // GO:0008191	protease binding // enzyme inhibitor activity // metalloendopeptidase inhibitor activity // peptidase inhibitor activity // metal ion binding // metalloendopeptidase inhibitor activity	GenMAPP	Matrix_Metalloproteinases
17344064	8.3698	5.75597	-2.61383	1	Cfb	AK149531	GenBank	0	GO:0006508 // GO:0006956 // GO:0006957 // GO:0006957 // GO:0008283 // GO:0045087 // GO:0006956 // GO:0006957	proteolysis // complement activation // complement activation, alternative pathway // complement activation, alternative pathway // cell proliferation // innate immune response // complement activation // complement activation, alternative pathway	GO:0005576 // GO:0005615	extracellular region // extracellular space	GO:0003824 // GO:0004252 // GO:0008233 // GO:0008236 // GO:0016787	catalytic activity // serine-type endopeptidase activity // peptidase activity // serine-type peptidase activity // hydrolase activity	GenMAPP	mRNA_processing_binding_Reactome
17463509	7.25579	4.64248	-2.61331	1	Clec12a	BC094904	GenBank	0	GO:0050776 // GO:0050776	regulation of immune response // regulation of immune response	GO:0005886 // GO:0009986 // GO:0016020 // GO:0016021 // GO:0009986	plasma membrane // cell surface // membrane // integral to membrane // cell surface	GO:0019903 // GO:0030246 // GO:0019903	protein phosphatase binding // carbohydrate binding // protein phosphatase binding	---	---
17462788	6.78296	4.19541	-2.58754	1	Clec4n	AK089166	GenBank	0	GO:0043123 // GO:0045087 // GO:0050715 // GO:0050832 // GO:0045087	positive regulation of I-kappaB kinase/NF-kappaB cascade // innate immune response // positive regulation of cytokine secretion // defense response to fungus // innate immune response	GO:0016020 // GO:0016021	membrane // integral to membrane	GO:0005515 // GO:0030246 // GO:0030246	protein binding // carbohydrate binding // carbohydrate binding	---	---
17357671	8.20716	5.62214	-2.58502	1	Ms4a6c	AK008652	GenBank	0	---	---	GO:0016020 // GO:0016021	membrane // integral to membrane	---	---	---	---
17229782	7.61775	5.03841	-2.57934	1	Slamf7	AK016183	GenBank	0	GO:0032814	regulation of natural killer cell activation	GO:0005886 // GO:0016020 // GO:0016021 // GO:0009897	plasma membrane // membrane // integral to membrane // external side of plasma membrane	GO:0004872 // GO:0005515	receptor activity // protein binding	---	---
17471541	9.78583	7.22417	-2.56167	1	Clec7a	AF262985	GenBank	0	GO:0001878 // GO:0001879 // GO:0002221 // GO:0002238 // GO:0002366 // GO:0002752 // GO:0006910 // GO:0006910 // GO:0006911 // GO:0006954 // GO:0008037 // GO:0016337 // GO:0032760 // GO:0045087 // GO:0050766 // GO:0071226 // GO:0002221 // GO:0006910 // GO:0008037 // GO:0045087	response to yeast // detection of yeast // pattern recognition receptor signaling pathway // response to molecule of fungal origin // leukocyte activation involved in immune response // cell surface pattern recognition receptor signaling pathway // phagocytosis, recognition // phagocytosis, recognition // phagocytosis, engulfment // inflammatory response // cell recognition // cell-cell adhesion …	GO:0005886 // GO:0009897 // GO:0016020 // GO:0016021	plasma membrane // external side of plasma membrane // membrane // integral to membrane	GO:0001846 // GO:0001872 // GO:0001874 // GO:0005515 // GO:0008329 // GO:0030246 // GO:0030247 // GO:0046872 // GO:0008329 // GO:0030246	opsonin binding // (1->3)-beta-D-glucan binding // (1->3)-beta-D-glucan receptor activity // protein binding // signaling pattern recognition receptor activity // carbohydrate binding // polysaccharide binding // metal ion binding // signaling pattern recognition receptor activity // carbohydrate binding	---	---
17362869	8.14193	5.58085	-2.56107	1	AW112010	EF660528	GenBank	0	GO:0008150	biological_process	GO:0005575	cellular_component	GO:0003674	molecular_function	---	---
17471828	5.91801	3.37315	-2.54486	1	Klra2	AK017140	GenBank	0	GO:0007155	cell adhesion	GO:0005886 // GO:0016020 // GO:0016021	plasma membrane // membrane // integral to membrane	GO:0030246	carbohydrate binding	---	---
17510136	10.0344	7.49663	-2.53782	1	Ifi30	AK077725	GenBank	0	GO:0019886 // GO:0042590 // GO:0048147 // GO:0050821 // GO:0055114 // GO:0055114 // GO:0055114	antigen processing and presentation of exogenous peptide antigen via MHC class II // antigen processing and presentation of exogenous peptide antigen via MHC class I // negative regulation of fibroblast proliferation // protein stabilization // oxidation-reduction process // oxidation-reduction process // oxidation-reduction process	GO:0005576 // GO:0005764 // GO:0005764 // GO:0005886 // GO:0030054 // GO:0043231 // GO:0005764 // GO:0005886 // GO:0030054 // GO:0043231	extracellular region // lysosome // lysosome // plasma membrane // cell junction // intracellular membrane-bounded organelle // lysosome // plasma membrane // cell junction // intracellular membrane-bounded organelle	GO:0015036 // GO:0016491 // GO:0016667 // GO:0016667 // GO:0016667	disulfide oxidoreductase activity // oxidoreductase activity // oxidoreductase activity, acting on a sulfur group of donors // oxidoreductase activity, acting on a sulfur group of donors // oxidoreductase activity, acting on a sulfur group of donors	---	---
17472114	7.57065	5.03841	-2.53224	1	Plbd1	AK003169	GenBank	0	GO:0006629 // GO:0016042 // GO:0008150	lipid metabolic process // lipid catabolic process // biological_process	GO:0005576 // GO:0005575	extracellular region // cellular_component	GO:0016787 // GO:0003674	hydrolase activity // molecular_function	---	---
17208809	5.10011	2.59031	-2.50979	1	---	---	---	---	---	---	---	---	---	---	---	---
17318950	8.70043	6.20954	-2.49089	1	Csf2rb2	AK154650	GenBank	0	GO:0019221	cytokine-mediated signaling pathway	GO:0016020 // GO:0016021	membrane // integral to membrane	GO:0004896	cytokine receptor activity	---	---
17207759	4.17082	1.6852	-2.48563	1	---	---	---	---	---	---	---	---	---	---	---	---
17480018	10.1248	7.65119	-2.47362	1	Ctsc	AK002454	GenBank	0	GO:0001913 // GO:0006508 // GO:0006508 // GO:0010033 // GO:0006508 // GO:0006915 // GO:2001235 // GO:0007568 // GO:0010033	T cell mediated cytotoxicity // proteolysis // proteolysis // response to organic substance // proteolysis // apoptotic process // positive regulation of apoptotic signaling pathway // aging // response to organic substance	GO:0005764 // GO:0005783 // GO:0005794 // GO:0005764 // GO:0005783 // GO:0005794	lysosome // endoplasmic reticulum // Golgi apparatus // lysosome // endoplasmic reticulum // Golgi apparatus	GO:0004252 // GO:0008233 // GO:0008234 // GO:0016787 // GO:0031404 // GO:0042802 // GO:0043621 // GO:0008234 // GO:0016505 // GO:0031404 // GO:0042802 // GO:0043621	serine-type endopeptidase activity // peptidase activity // cysteine-type peptidase activity // hydrolase activity // chloride ion binding // identical protein binding // protein self-association // cysteine-type peptidase activity // apoptotic protease activator activity // chloride ion binding // identical protein binding // protein self-association	---	---
17200569	4.75631	2.28485	-2.47146	1	---	---	---	---	---	---	---	---	---	---	---	---
17372644	8.99897	6.55761	-2.44136	1	Slc43a3	AK086962	GenBank	0	GO:0055085	transmembrane transport	GO:0016020 // GO:0016021	membrane // integral to membrane	---	---	---	---
17217399	10.8249	8.41308	-2.41179	1	Chi3l1	AK051475	GenBank	0	GO:0005975 // GO:0006032 // GO:0007250 // GO:0010800 // GO:0030324 // GO:0045766 // GO:0051897 // GO:0051897 // GO:0070374 // GO:0072606 // GO:0006954 // GO:0006954 // GO:0009612 // GO:0009612 // GO:0030324 // GO:0030324 // GO:0034612 // GO:0034612 // GO:0045766 // GO:0045766 // GO:0051897 // GO:0070374 // GO:0070374 // GO:0070555 // GO:0070555 // GO:0070741 // GO:0070741 // GO:0071356	carbohydrate metabolic process // chitin catabolic process // activation of NF-kappaB-inducing kinase activity // positive regulation of peptidyl-threonine phosphorylation // lung development // positive regulation of angiogenesis // positive regulation of protein kinase B signaling cascade // positive regulation of protein kinase B signaling cascade // positive regulation of ERK1 and ERK2 cascad…	GO:0005576 // GO:0005615 // GO:0005737 // GO:0005783 // GO:0005615 // GO:0005615	extracellular region // extracellular space // cytoplasm // endoplasmic reticulum // extracellular space // extracellular space	GO:0003824 // GO:0004553 // GO:0004568 // GO:0008061 // GO:0008061 // GO:0008061	catalytic activity // hydrolase activity, hydrolyzing O-glycosyl compounds // chitinase activity // chitin binding // chitin binding // chitin binding	---	---
17495839	10.3664	7.96584	-2.40051	1	Igsf6	AK040569	GenBank	0	GO:0008150	biological_process	GO:0016020 // GO:0016021 // GO:0005575	membrane // integral to membrane // cellular_component	GO:0003674	molecular_function	---	---
17450501	10.7908	8.39347	-2.39729	1	Gbp10	BC112328	GenBank	0	GO:0042832 // GO:0050830 // GO:0050830 // GO:0071222 // GO:0071346 // GO:0006184	defense response to protozoan // defense response to Gram-positive bacterium // defense response to Gram-positive bacterium // cellular response to lipopolysaccharide // cellular response to interferon-gamma // GTP catabolic process	GO:0031410	cytoplasmic vesicle	GO:0003674 // GO:0003924 // GO:0005525	molecular_function // GTPase activity // GTP binding	---	---
17207827	4.98013	2.59514	-2.38499	1	---	---	---	---	---	---	---	---	---	---	---	---
17200615	3.45363	1.08161	-2.37202	1	---	---	---	---	---	---	---	---	---	---	---	---
17249977	8.86037	6.50033	-2.36004	1	Gm12250	DQ508486	GenBank	0	---	---	GO:0016020	membrane	GO:0005525 // GO:0016817	GTP binding // hydrolase activity, acting on acid anhydrides	---	---
17202291	4.31857	1.96974	-2.34883	1	---	---	---	---	---	---	---	---	---	---	---	---
17224071	10.9128	8.57179	-2.341	1	---	BC010335	GenBank	0	---	---	---	---	---	---	---	---
17543572	8.68478	6.34547	-2.33931	1	---	AK037584	GenBank	0	---	---	---	---	---	---	---	---
17229607	10.3074	7.98795	-2.31941	1	Fcgr2b	AK080885	GenBank	0	GO:0001811 // GO:0002638 // GO:0002862 // GO:0002865 // GO:0002924 // GO:0006911 // GO:0006952 // GO:0006955 // GO:0007165 // GO:0007166 // GO:0009617 // GO:0016064 // GO:0019886 // GO:0030889 // GO:0032693 // GO:0045576 // GO:0050765 // GO:0050766 // GO:0050777 // GO:0071219	negative regulation of type I hypersensitivity // negative regulation of immunoglobulin production // negative regulation of inflammatory response to antigenic stimulus // negative regulation of acute inflammatory response to antigenic stimulus // negative regulation of humoral immune response mediated by circulating immunoglobulin // phagocytosis, engulfment // defense response // immune respons…	GO:0005576 // GO:0005737 // GO:0005856 // GO:0005886 // GO:0005887 // GO:0009897 // GO:0016020 // GO:0016021 // GO:0016021	extracellular region // cytoplasm // cytoskeleton // plasma membrane // integral to plasma membrane // external side of plasma membrane // membrane // integral to membrane // integral to membrane	GO:0005057 // GO:0005515 // GO:0019864 // GO:0019864	receptor signaling protein activity // protein binding // IgG binding // IgG binding	---	---
17357640	6.2894	3.98807	-2.30133	1	Ms4a4a	XM_003086124	RefSeq	0	---	---	---	---	---	---	---	---
17249980	10.2783	7.98031	-2.298	1	Igtp	AK002843	GenBank	0	GO:0006184 // GO:0035458	GTP catabolic process // cellular response to interferon-beta	GO:0005829 // GO:0016020	cytosol // membrane	GO:0003924 // GO:0005525 // GO:0016817	GTPase activity // GTP binding // hydrolase activity, acting on acid anhydrides	---	---
17366201	9.02331	6.72882	-2.29449	1	LOC101055672	XM_003945676	RefSeq	0	---	---	---	---	---	---	---	---
17515238	7.60385	5.31266	-2.29119	1	AB124611	AB124611	GenBank	0	GO:0008150	biological_process	GO:0016020 // GO:0016021 // GO:0005575	membrane // integral to membrane // cellular_component	GO:0003674	molecular_function	---	---
17404200	6.66102	4.37018	-2.29084	1	Sirpb1a	BC039636	GenBank	0	GO:0035556 // GO:0050766	intracellular signal transduction // positive regulation of phagocytosis	GO:0005886 // GO:0016020 // GO:0016021	plasma membrane // membrane // integral to membrane	---	---	---	---
17418258	5.41974	3.1297	-2.29004	1	---	---	---	---	---	---	---	---	---	---	---	---
17210441	4.12719	1.84645	-2.28073	1	---	---	---	---	---	---	---	---	---	---	---	---
17362874	5.97001	3.69064	-2.27936	1	Ms4a8a	AK008099	GenBank	0	---	---	GO:0016020 // GO:0016021	membrane // integral to membrane	---	---	---	---
17546790	9.30175	7.02296	-2.2788	1	n-R5s1	ENSMUST00000101925	ENSEMBL	0	---	---	---	---	---	---	---	---
17204385	3.84628	1.57825	-2.26802	1	---	---	---	---	---	---	---	---	---	---	---	---
17278268	6.99667	4.73235	-2.26432	1	Serpina3f	AK138954	GenBank	0	GO:0010466 // GO:0010951 // GO:0030162 // GO:0034097 // GO:0043434 // GO:0010951 // GO:0030162	negative regulation of peptidase activity // negative regulation of endopeptidase activity // regulation of proteolysis // response to cytokine stimulus // response to peptide hormone stimulus // negative regulation of endopeptidase activity // regulation of proteolysis	GO:0005576 // GO:0005576 // GO:0005615	extracellular region // extracellular region // extracellular space	GO:0004867 // GO:0030414 // GO:0004867 // GO:0004867	serine-type endopeptidase inhibitor activity // peptidase inhibitor activity // serine-type endopeptidase inhibitor activity // serine-type endopeptidase inhibitor activity	---	---
17457773	6.50736	4.24768	-2.25969	1	---	n421265	NONCODE	0	---	---	---	---	---	---	---	---
17202261	5.73692	3.48117	-2.25575	1	---	---	---	---	---	---	---	---	---	---	---	---
17523650	6.27353	4.02904	-2.2445	1	Ccr2	AK039755	GenBank	0	GO:0001525 // GO:0001974 // GO:0002246 // GO:0002827 // GO:0002829 // GO:0006874 // GO:0006935 // GO:0006954 // GO:0006954 // GO:0006955 // GO:0006959 // GO:0006968 // GO:0007165 // GO:0007186 // GO:0007186 // GO:0007194 // GO:0007204 // GO:0010574 // GO:0010820 // GO:0016525 // GO:0019221 // GO:0019233 // GO:0019725 // GO:0030097 // GO:0030334 // GO:0030818 // GO:0032729 // GO:0032743 // GO:0035…	angiogenesis // blood vessel remodeling // wound healing involved in inflammatory response // positive regulation of T-helper 1 type immune response // negative regulation of type 2 immune response // cellular calcium ion homeostasis // chemotaxis // inflammatory response // inflammatory response // immune response // humoral immune response // cellular defense response // signal transduction // …	GO:0005829 // GO:0005886 // GO:0005887 // GO:0016020 // GO:0016021 // GO:0030425 // GO:0043025 // GO:0043204 // GO:0048471 // GO:0005829 // GO:0005886 // GO:0005886 // GO:0030425 // GO:0043025 // GO:0043204 // GO:0048471	cytosol // plasma membrane // integral to plasma membrane // membrane // integral to membrane // dendrite // neuronal cell body // perikaryon // perinuclear region of cytoplasm // cytosol // plasma membrane // plasma membrane // dendrite // neuronal cell body // perikaryon // perinuclear region of cytoplasm	GO:0004871 // GO:0004930 // GO:0004950 // GO:0005515 // GO:0016493 // GO:0016493 // GO:0019955 // GO:0019956 // GO:0019957 // GO:0035715 // GO:0035716 // GO:0035717 // GO:0042803 // GO:0016493 // GO:0042803	signal transducer activity // G-protein coupled receptor activity // chemokine receptor activity // protein binding // C-C chemokine receptor activity // C-C chemokine receptor activity // cytokine binding // chemokine binding // C-C chemokine binding // chemokine (C-C motif) ligand 2 binding // chemokine (C-C motif) ligand 12 binding // chemokine (C-C motif) ligand 7 binding // protein homodimer…	GenMAPP // GenMAPP	GPCRDB_Class_A_Rhodopsin-like // Peptide_GPCRs
17502573	7.90494	5.66215	-2.24279	1	Hmox1	AK150934	GenBank	0	GO:0001525 // GO:0002246 // GO:0006788 // GO:0006979 // GO:0007264 // GO:0008217 // GO:0008219 // GO:0008285 // GO:0008630 // GO:0010656 // GO:0032764 // GO:0034101 // GO:0035094 // GO:0035556 // GO:0042167 // GO:0042168 // GO:0042542 // GO:0043066 // GO:0043123 // GO:0043305 // GO:0043392 // GO:0043433 // GO:0043524 // GO:0043619 // GO:0043627 // GO:0045766 // GO:0048661 // GO:0048662 // GO:0051…	angiogenesis // wound healing involved in inflammatory response // heme oxidation // response to oxidative stress // small GTPase mediated signal transduction // regulation of blood pressure // cell death // negative regulation of cell proliferation // intrinsic apoptotic signaling pathway in response to DNA damage // negative regulation of muscle cell apoptotic process // negative regulation of …	GO:0005634 // GO:0005634 // GO:0005730 // GO:0005783 // GO:0005829 // GO:0005901 // GO:0016020 // GO:0043231 // GO:0005634 // GO:0005730 // GO:0005783 // GO:0005829 // GO:0005901 // GO:0005789	nucleus // nucleus // nucleolus // endoplasmic reticulum // cytosol // caveola // membrane // intracellular membrane-bounded organelle // nucleus // nucleolus // endoplasmic reticulum // cytosol // caveola // endoplasmic reticulum membrane	GO:0004392 // GO:0004630 // GO:0004871 // GO:0016491 // GO:0019899 // GO:0020037 // GO:0042803 // GO:0046872 // GO:0004392 // GO:0004630 // GO:0004871 // GO:0016491 // GO:0019899 // GO:0020037 // GO:0042803	heme oxygenase (decyclizing) activity // phospholipase D activity // signal transducer activity // oxidoreductase activity // enzyme binding // heme binding // protein homodimerization activity // metal ion binding // heme oxygenase (decyclizing) activity // phospholipase D activity // signal transducer activity // oxidoreductase activity // enzyme binding // heme binding // protein homodimerizat…	---	---
17219199	8.16731	5.92838	-2.23893	1	Fcgr4	AK076532	GenBank	0	GO:0001866 // GO:0051930 // GO:0071222	NK T cell proliferation // regulation of sensory perception of pain // cellular response to lipopolysaccharide	GO:0009897 // GO:0009986 // GO:0016021	external side of plasma membrane // cell surface // integral to membrane	---	---	---	---
17201563	5.71498	3.4867	-2.22828	1	---	---	---	---	---	---	---	---	---	---	---	---
17201295	5.10978	2.8845	-2.22528	1	---	---	---	---	---	---	---	---	---	---	---	---
17362953	6.38252	4.15798	-2.22453	1	Ms4a7	AK018686	GenBank	0	GO:0008150	biological_process	GO:0005575 // GO:0016021	cellular_component // integral to membrane	GO:0003674	molecular_function	---	---
17383892	10.9972	8.77628	-2.2209	1	Lcn2	AK149774	GenBank	0	GO:0006810 // GO:0006811 // GO:0006915 // GO:0009615 // GO:0009635 // GO:0010628 // GO:0015891 // GO:0015891 // GO:0031346 // GO:0042493 // GO:0042981 // GO:0045087 // GO:0055072 // GO:0070207 // GO:0070301 // GO:0006979 // GO:0009617 // GO:0009635 // GO:0009636 // GO:0010628 // GO:0031346 // GO:0031667 // GO:0031669 // GO:0042493 // GO:0045087 // GO:0070207 // GO:0070301 // GO:0071222 // GO:0071…	transport // ion transport // apoptotic process // response to virus // response to herbicide // positive regulation of gene expression // siderophore transport // siderophore transport // positive regulation of cell projection organization // response to drug // regulation of apoptotic process // innate immune response // iron ion homeostasis // protein homotrimerization // cellular response to …	GO:0005576 // GO:0005615 // GO:0005737 // GO:0005829 // GO:0005576 // GO:0005615 // GO:0005737 // GO:0005829	extracellular region // extracellular space // cytoplasm // cytosol // extracellular region // extracellular space // cytoplasm // cytosol	GO:0002020 // GO:0005215 // GO:0005506 // GO:0005515 // GO:0036094 // GO:0042803 // GO:0002020 // GO:0042803	protease binding // transporter activity // iron ion binding // protein binding // small molecule binding // protein homodimerization activity // protease binding // protein homodimerization activity	---	---
17387517	10.1558	7.96005	-2.19572	1	Serping1	AK144292	GenBank	0	GO:0001869 // GO:0006958 // GO:0007596 // GO:0007599 // GO:0010466 // GO:0010951 // GO:0030162 // GO:0042730 // GO:0045087 // GO:0001869 // GO:0001869 // GO:0030162 // GO:0030193 // GO:0045916	negative regulation of complement activation, lectin pathway // complement activation, classical pathway // blood coagulation // hemostasis // negative regulation of peptidase activity // negative regulation of endopeptidase activity // regulation of proteolysis // fibrinolysis // innate immune response // negative regulation of complement activation, lectin pathway // negative regulation of comp…	GO:0005576 // GO:0005615 // GO:0005615	extracellular region // extracellular space // extracellular space	GO:0001848 // GO:0004867 // GO:0004867 // GO:0030414 // GO:0004867 // GO:0004867	complement binding // serine-type endopeptidase inhibitor activity // serine-type endopeptidase inhibitor activity // peptidase inhibitor activity // serine-type endopeptidase inhibitor activity // serine-type endopeptidase inhibitor activity	---	---
17265268	9.40608	7.21109	-2.19499	1	Cxcl16	AK003085	GenBank	0	GO:0006898 // GO:0006935 // GO:0030307 // GO:0030335 // GO:0034097 // GO:0034341 // GO:0034612 // GO:0048247 // GO:0030307 // GO:0030335 // GO:0034097 // GO:0034341 // GO:0034612	receptor-mediated endocytosis // chemotaxis // positive regulation of cell growth // positive regulation of cell migration // response to cytokine stimulus // response to interferon-gamma // response to tumor necrosis factor // lymphocyte chemotaxis // positive regulation of cell growth // positive regulation of cell migration // response to cytokine stimulus // response to interferon-gamma // re…	GO:0005615 // GO:0016020 // GO:0016021 // GO:0005615	extracellular space // membrane // integral to membrane // extracellular space	GO:0005041 // GO:0005044 // GO:0005125 // GO:0008009 // GO:0008009 // GO:0005041 // GO:0005044 // GO:0008009	low-density lipoprotein receptor activity // scavenger receptor activity // cytokine activity // chemokine activity // chemokine activity // low-density lipoprotein receptor activity // scavenger receptor activity // chemokine activity	---	---
17546101	5.17283	2.98377	-2.18906	1	Tlr8	AY035890	GenBank	0	GO:0002755 // GO:0006954 // GO:0007165 // GO:0007249 // GO:0009615 // GO:0034158 // GO:0045078 // GO:0045087 // GO:0045089 // GO:0045356 // GO:0045359 // GO:0045416 // GO:0050707 // GO:0051607 // GO:0007249 // GO:0009615 // GO:0045078 // GO:0045078 // GO:0045089 // GO:0045089 // GO:0045356 // GO:0045356 // GO:0045359 // GO:0045359 // GO:0045416 // GO:0045416 // GO:0051607 // GO:0051607 // GO:0071…	MyD88-dependent toll-like receptor signaling pathway // inflammatory response // signal transduction // I-kappaB kinase/NF-kappaB cascade // response to virus // toll-like receptor 8 signaling pathway // positive regulation of interferon-gamma biosynthetic process // innate immune response // positive regulation of innate immune response // positive regulation of interferon-alpha biosynthetic pro…	GO:0016020 // GO:0016021	membrane // integral to membrane	GO:0003677 // GO:0003725 // GO:0003727 // GO:0003677 // GO:0003677 // GO:0003725 // GO:0003725 // GO:0003727 // GO:0003727	DNA binding // double-stranded RNA binding // single-stranded RNA binding // DNA binding // DNA binding // double-stranded RNA binding // double-stranded RNA binding // single-stranded RNA binding // single-stranded RNA binding	---	---
17291881	7.56882	5.39053	-2.17828	1	---	AK004764	GenBank	0	GO:0006418 // GO:0007596 // GO:0018149 // GO:0018149	tRNA aminoacylation for protein translation // blood coagulation // peptide cross-linking // peptide cross-linking	---	---	GO:0003810 // GO:0003810 // GO:0004812 // GO:0005524	protein-glutamine gamma-glutamyltransferase activity // protein-glutamine gamma-glutamyltransferase activity // aminoacyl-tRNA ligase activity // ATP binding	---	---
17234647	9.68668	7.51178	-2.1749	1	Itgb2	AK088435	GenBank	0	GO:0002523 // GO:0007155 // GO:0007155 // GO:0007159 // GO:0007160 // GO:0007229 // GO:0007275 // GO:0016337 // GO:0016337 // GO:0030101 // GO:0030593 // GO:0030593 // GO:0043542 // GO:0045123 // GO:0045123 // GO:0045429 // GO:0045766 // GO:0050730 // GO:0050798 // GO:0051092 // GO:0007155 // GO:0007229	leukocyte migration involved in inflammatory response // cell adhesion // cell adhesion // leukocyte cell-cell adhesion // cell-matrix adhesion // integrin-mediated signaling pathway // multicellular organismal development // cell-cell adhesion // cell-cell adhesion // natural killer cell activation // neutrophil chemotaxis // neutrophil chemotaxis // endothelial cell migration // cellular extrav…	GO:0005886 // GO:0008305 // GO:0009986 // GO:0009986 // GO:0016020 // GO:0016021 // GO:0045121 // GO:0016020	plasma membrane // integrin complex // cell surface // cell surface // membrane // integral to membrane // membrane raft // membrane	GO:0001948 // GO:0004872 // GO:0005515 // GO:0019901 // GO:0032403 // GO:0046872 // GO:0046982 // GO:0050839	glycoprotein binding // receptor activity // protein binding // protein kinase binding // protein complex binding // metal ion binding // protein heterodimerization activity // cell adhesion molecule binding	GenMAPP	Integrin-mediated_cell_adhesion_KEGG
17437198	7.15901	4.98744	-2.17156	1	Bst1	AK041059	GenBank	0	GO:0008152	metabolic process	GO:0005886 // GO:0016020 // GO:0031225	plasma membrane // membrane // anchored to membrane	GO:0003953 // GO:0016787	NAD+ nucleosidase activity // hydrolase activity	---	---
17202957	6.45719	4.28764	-2.16955	1	---	---	---	---	---	---	---	---	---	---	---	---
17318100	8.35918	6.19371	-2.16547	1	Ly6c2	BC092082	GenBank	0	---	---	GO:0005886 // GO:0016020 // GO:0031225	plasma membrane // membrane // anchored to membrane	---	---	---	---
17205045	4.0449	1.87949	-2.16541	1	---	---	---	---	---	---	---	---	---	---	---	---
17209235	4.0449	1.87949	-2.16541	1	---	---	---	---	---	---	---	---	---	---	---	---
17485589	7.42761	5.26791	-2.15969	1	---	BC057663	GenBank	0	---	---	---	---	---	---	---	---
17205679	4.05655	1.89755	-2.159	1	---	---	---	---	---	---	---	---	---	---	---	---
17485510	7.80464	5.64633	-2.15831	1	Tarm1	DQ973493	GenBank	0	GO:0008150	biological_process	GO:0016020 // GO:0016021 // GO:0005575	membrane // integral to membrane // cellular_component	GO:0003674	molecular_function	---	---
17454166	6.64897	4.50344	-2.14553	1	Pilra	AK041413	GenBank	0	GO:0007165 // GO:0007165	signal transduction // signal transduction	GO:0016020 // GO:0016021	membrane // integral to membrane	GO:0005515	protein binding	---	---
17279131	7.40268	5.25823	-2.14444	1	Tnfaip2	AK087680	GenBank	0	GO:0001525 // GO:0006887 // GO:0007275 // GO:0030154	angiogenesis // exocytosis // multicellular organismal development // cell differentiation	GO:0000145	exocyst	---	---	---	---
17210715	3.58418	1.44084	-2.14334	1	---	---	---	---	---	---	---	---	---	---	---	---
17549296	5.31472	3.17275	-2.14197	1	---	---	---	---	---	---	---	---	---	---	---	---
17208821	4.34075	2.20596	-2.13479	1	---	---	---	---	---	---	---	---	---	---	---	---
17315891	6.44832	4.31674	-2.13158	1	Il7r	AK040364	GenBank	0	GO:0000902 // GO:0001915 // GO:0002377 // GO:0008361 // GO:0008361 // GO:0010628 // GO:0016049 // GO:0030217 // GO:0033089 // GO:0042100 // GO:0042100 // GO:0048535 // GO:0048872 // GO:0048872 // GO:0019221	cell morphogenesis // negative regulation of T cell mediated cytotoxicity // immunoglobulin production // regulation of cell size // regulation of cell size // positive regulation of gene expression // cell growth // T cell differentiation // positive regulation of T cell differentiation in thymus // B cell proliferation // B cell proliferation // lymph node development // homeostasis of number o…	GO:0009897 // GO:0016020 // GO:0016021 // GO:0005886	external side of plasma membrane // membrane // integral to membrane // plasma membrane	GO:0004896	cytokine receptor activity	---	---
17218845	7.25812	5.12988	-2.12824	1	Selp	AK136243	GenBank	0	GO:0002687 // GO:0002687 // GO:0002691 // GO:0006954 // GO:0006954 // GO:0007155 // GO:0007157 // GO:0007159 // GO:0007159 // GO:0010572 // GO:0014068 // GO:0016337 // GO:0033623 // GO:0045785 // GO:0048514 // GO:0050900 // GO:0050900 // GO:0050901 // GO:0071354 // GO:0071354 // GO:0014068 // GO:0033623	positive regulation of leukocyte migration // positive regulation of leukocyte migration // regulation of cellular extravasation // inflammatory response // inflammatory response // cell adhesion // heterophilic cell-cell adhesion // leukocyte cell-cell adhesion // leukocyte cell-cell adhesion // positive regulation of platelet activation // positive regulation of phosphatidylinositol 3-kinase ca…	GO:0005615 // GO:0005634 // GO:0005737 // GO:0009897 // GO:0009897 // GO:0016020 // GO:0016021 // GO:0031092 // GO:0016020	extracellular space // nucleus // cytoplasm // external side of plasma membrane // external side of plasma membrane // membrane // integral to membrane // platelet alpha granule membrane // membrane	GO:0001530 // GO:0001948 // GO:0005515 // GO:0008201 // GO:0030246 // GO:0033691 // GO:0033691 // GO:0042806 // GO:0048306 // GO:0070492	lipopolysaccharide binding // glycoprotein binding // protein binding // heparin binding // carbohydrate binding // sialic acid binding // sialic acid binding // fucose binding // calcium-dependent protein binding // oligosaccharide binding	---	---
17492431	7.60696	5.49113	-2.11583	1	Anpep	AK143746	GenBank	0	GO:0001525 // GO:0006508 // GO:0006725 // GO:0007275 // GO:0008152 // GO:0030154 // GO:0035814 // GO:0006508	angiogenesis // proteolysis // cellular aromatic compound metabolic process // multicellular organismal development // metabolic process // cell differentiation // negative regulation of renal sodium excretion // proteolysis	GO:0005793 // GO:0009897 // GO:0012506 // GO:0016020 // GO:0016021 // GO:0031983 // GO:0005793	endoplasmic reticulum-Golgi intermediate compartment // external side of plasma membrane // vesicle membrane // membrane // integral to membrane // vesicle lumen // endoplasmic reticulum-Golgi intermediate compartment	GO:0004177 // GO:0008233 // GO:0008237 // GO:0008270 // GO:0016787 // GO:0042277 // GO:0046872 // GO:0004177	aminopeptidase activity // peptidase activity // metallopeptidase activity // zinc ion binding // hydrolase activity // peptide binding // metal ion binding // aminopeptidase activity	---	---
17450461	7.28625	5.17059	-2.11566	1	Gbp4	BC141364	GenBank	0	GO:0000122 // GO:0001933 // GO:0031397 // GO:0032687 // GO:0042308 // GO:0050688 // GO:0071346 // GO:0006184	negative regulation of transcription from RNA polymerase II promoter // negative regulation of protein phosphorylation // negative regulation of protein ubiquitination // negative regulation of interferon-alpha production // negative regulation of protein import into nucleus // regulation of defense response to virus // cellular response to interferon-gamma // GTP catabolic process	GO:0005575	cellular_component	GO:0005515 // GO:0003924 // GO:0005525	protein binding // GTPase activity // GTP binding	---	---
17357688	6.97182	4.86269	-2.10912	1	Ms4a6b	AK007613	GenBank	0	GO:0008150	biological_process	GO:0016020 // GO:0016021 // GO:0005575	membrane // integral to membrane // cellular_component	GO:0003674	molecular_function	---	---
17201217	4.29728	2.19857	-2.09871	1	---	---	---	---	---	---	---	---	---	---	---	---
17210149	4.32804	2.22972	-2.09832	1	---	---	---	---	---	---	---	---	---	---	---	---
17277794	7.41951	5.34934	-2.07017	1	Gpr65	AK134113	GenBank	0	GO:0006915 // GO:0007165 // GO:0007186 // GO:0010447 // GO:0030819 // GO:0031532 // GO:0032862 // GO:0051496 // GO:0007186 // GO:0010447 // GO:0030819 // GO:0031532 // GO:0032862 // GO:0051496	apoptotic process // signal transduction // G-protein coupled receptor signaling pathway // response to acidity // positive regulation of cAMP biosynthetic process // actin cytoskeleton reorganization // activation of Rho GTPase activity // positive regulation of stress fiber assembly // G-protein coupled receptor signaling pathway // response to acidity // positive regulation of cAMP biosyntheti…	GO:0005886 // GO:0016020 // GO:0016021 // GO:0005886	plasma membrane // membrane // integral to membrane // plasma membrane	GO:0004871 // GO:0004930 // GO:0004930	signal transducer activity // G-protein coupled receptor activity // G-protein coupled receptor activity	GenMAPP	GPCRDB_Class_A_Rhodopsin-like
17499224	7.87368	5.80469	-2.06899	1	F10	AK149449	GenBank	0	GO:0006508 // GO:0007596 // GO:0007599 // GO:0051897 // GO:0007596 // GO:0051897	proteolysis // blood coagulation // hemostasis // positive regulation of protein kinase B signaling cascade // blood coagulation // positive regulation of protein kinase B signaling cascade	GO:0005576 // GO:0016020 // GO:0043231 // GO:0016020 // GO:0043231	extracellular region // membrane // intracellular membrane-bounded organelle // membrane // intracellular membrane-bounded organelle	GO:0003824 // GO:0004252 // GO:0005509 // GO:0005543 // GO:0008233 // GO:0008236 // GO:0016787 // GO:0004252 // GO:0005543	catalytic activity // serine-type endopeptidase activity // calcium ion binding // phospholipid binding // peptidase activity // serine-type peptidase activity // hydrolase activity // serine-type endopeptidase activity // phospholipid binding	GenMAPP	Blood_Clotting_Cascade
17496345	8.42095	6.35864	-2.06231	1	Nupr1	AK009572	GenBank	0	GO:0002526 // GO:0006351 // GO:0006355 // GO:0006461 // GO:0006473 // GO:0008584 // GO:0009636 // GO:0016049 // GO:0031401 // GO:0035914 // GO:0042771 // GO:0043065 // GO:0045786 // GO:0048147 // GO:2000194	acute inflammatory response // transcription, DNA-dependent // regulation of transcription, DNA-dependent // protein complex assembly // protein acetylation // male gonad development // response to toxic substance // cell growth // positive regulation of protein modification process // skeletal muscle cell differentiation // intrinsic apoptotic signaling pathway in response to DNA damage by p53 c…	GO:0005634 // GO:0005634	nucleus // nucleus	GO:0003677 // GO:0003682 // GO:0005515	DNA binding // chromatin binding // protein binding	---	---
17200799	4.47542	2.42018	-2.05524	1	---	---	---	---	---	---	---	---	---	---	---	---
17203959	3.03652	0.981718	-2.0548	1	---	---	---	---	---	---	---	---	---	---	---	---
17403205	7.95948	5.90976	-2.04972	1	---	n285497	NONCODE	0	---	---	---	---	---	---	---	---
17290894	4.78965	2.74395	-2.0457	1	Gpr141	AK154526	GenBank	0	GO:0007165 // GO:0007186 // GO:0008150	signal transduction // G-protein coupled receptor signaling pathway // biological_process	GO:0005886 // GO:0016020 // GO:0016021 // GO:0005575	plasma membrane // membrane // integral to membrane // cellular_component	GO:0004871 // GO:0004930 // GO:0003674	signal transducer activity // G-protein coupled receptor activity // molecular_function	---	---
17204959	4.52173	2.48464	-2.03709	1	---	---	---	---	---	---	---	---	---	---	---	---
17489399	8.59438	6.55808	-2.03631	1	Fxyd5	BC013340	GenBank	0	GO:0006810 // GO:0006811	transport // ion transport	GO:0016020 // GO:0016021 // GO:0016021	membrane // integral to membrane // integral to membrane	GO:0003779 // GO:0005216 // GO:0045296 // GO:0003779 // GO:0045296	actin binding // ion channel activity // cadherin binding // actin binding // cadherin binding	---	---
17520171	6.74129	4.71135	-2.02993	1	Bcl2a1b	AK138369	GenBank	0	GO:0008150 // GO:0042981 // GO:0043066 // GO:0001782 // GO:0002903	biological_process // regulation of apoptotic process // negative regulation of apoptotic process // B cell homeostasis // negative regulation of B cell apoptotic process	GO:0005575	cellular_component	GO:0046982 // GO:0051400 // GO:0003674	protein heterodimerization activity // BH domain binding // molecular_function	GenMAPP	Apoptosis_KEGG
17208775	4.15943	2.12978	-2.02965	1	---	---	---	---	---	---	---	---	---	---	---	---
17209093	4.73473	2.70554	-2.02918	1	---	---	---	---	---	---	---	---	---	---	---	---
17206527	4.41002	2.3865	-2.02352	1	---	---	---	---	---	---	---	---	---	---	---	---
17379314	8.81225	6.78882	-2.02343	1	Wisp2	AF100778	GenBank	0	GO:0001558 // GO:0007155 // GO:0008285 // GO:0001558	regulation of cell growth // cell adhesion // negative regulation of cell proliferation // regulation of cell growth	GO:0005576 // GO:0005615 // GO:0005737 // GO:0005886 // GO:0009986	extracellular region // extracellular space // cytoplasm // plasma membrane // cell surface	GO:0005520 // GO:0008083 // GO:0008083	insulin-like growth factor binding // growth factor activity // growth factor activity	---	---
17209789	3.98153	1.95882	-2.02271	1	---	---	---	---	---	---	---	---	---	---	---	---
17432674	8.62494	6.60778	-2.01716	1	---	n270216	NONCODE	0	---	---	---	---	---	---	---	---
17306816	8.18915	6.17314	-2.016	1	Tgm1	AF186373	GenBank	0	GO:0009887 // GO:0018149 // GO:0019538 // GO:0030216 // GO:0031424 // GO:0030216	organ morphogenesis // peptide cross-linking // protein metabolic process // keratinocyte differentiation // keratinization // keratinocyte differentiation	GO:0005913 // GO:0016020 // GO:0031224 // GO:0031224	cell-cell adherens junction // membrane // intrinsic to membrane // intrinsic to membrane	GO:0003810 // GO:0016740 // GO:0016746 // GO:0046872 // GO:0003810	protein-glutamine gamma-glutamyltransferase activity // transferase activity // transferase activity, transferring acyl groups // metal ion binding // protein-glutamine gamma-glutamyltransferase activity	---	---
17209793	4.7557	2.74582	-2.00989	1	---	---	---	---	---	---	---	---	---	---	---	---
17458439	8.8429	6.83857	-2.00432	1	Gpnmb	AK044764	GenBank	0	GO:0007155 // GO:0001649 // GO:0030282	cell adhesion // osteoblast differentiation // bone mineralization	GO:0005887 // GO:0016020 // GO:0016021 // GO:0016023 // GO:0031410 // GO:0005886 // GO:0012505 // GO:0030659 // GO:0042470	integral to plasma membrane // membrane // integral to membrane // cytoplasmic membrane-bounded vesicle // cytoplasmic vesicle // plasma membrane // endomembrane system // cytoplasmic vesicle membrane // melanosome	GO:0005178 // GO:0008201	integrin binding // heparin binding	---	---
17266960	7.45641	5.45495	-2.00146	1	Ccl6	AK002697	GenBank	0	GO:0006935 // GO:0006955 // GO:0060326 // GO:0060326	chemotaxis // immune response // cell chemotaxis // cell chemotaxis	GO:0005576 // GO:0005615	extracellular region // extracellular space	GO:0005125 // GO:0008009 // GO:0008009	cytokine activity // chemokine activity // chemokine activity	---	---
17206425	3.47698	1.47626	-2.00072	1	---	---	---	---	---	---	---	---	---	---	---	---
17203943	4.20711	2.20674	-2.00037	1	---	---	---	---	---	---	---	---	---	---	---	---
17367902	5.40963	3.41337	-1.99626	1	---	---	---	---	---	---	---	---	---	---	---	---
17201793	5.69954	3.70667	-1.99287	1	---	---	---	---	---	---	---	---	---	---	---	---
17201969	5.69954	3.70667	-1.99287	1	---	---	---	---	---	---	---	---	---	---	---	---
17367686	6.50574	4.51497	-1.99077	1	Il1rn	AK076296	GenBank	0	GO:0001660 // GO:0001960 // GO:0006629 // GO:0006953 // GO:0007613 // GO:0014050 // GO:0030073 // GO:0030336 // GO:0034115 // GO:0043066 // GO:0043507 // GO:0045837 // GO:0051384 // GO:2000272 // GO:2000660 // GO:0001960 // GO:0002439 // GO:0007565 // GO:0007613 // GO:0010243 // GO:0014050 // GO:0014070 // GO:0042493 // GO:0043066 // GO:0043507	fever generation // negative regulation of cytokine-mediated signaling pathway // lipid metabolic process // acute-phase response // memory // negative regulation of glutamate secretion // insulin secretion // negative regulation of cell migration // negative regulation of heterotypic cell-cell adhesion // negative regulation of apoptotic process // positive regulation of JUN kinase activity // n…	GO:0005576 // GO:0005615 // GO:0005634 // GO:0005737 // GO:0005813 // GO:0031982 // GO:0005576 // GO:0005615 // GO:0005737	extracellular region // extracellular space // nucleus // cytoplasm // centrosome // vesicle // extracellular region // extracellular space // cytoplasm	GO:0005149 // GO:0005150 // GO:0005151 // GO:0005152 // GO:0045352 // GO:0045353 // GO:0005149 // GO:0005152	interleukin-1 receptor binding // interleukin-1, Type I receptor binding // interleukin-1, Type II receptor binding // interleukin-1 receptor antagonist activity // interleukin-1 Type I receptor antagonist activity // interleukin-1 Type II receptor antagonist activity // interleukin-1 receptor binding // interleukin-1 receptor antagonist activity	---	---
17428882	4.86774	2.8845	-1.98324	1	---	---	---	---	---	---	---	---	---	---	---	---
17459423	8.45661	6.47352	-1.98309	1	---	n421307	NONCODE	0	---	---	---	---	---	---	---	---
17357597	6.94992	4.96905	-1.98087	1	Slc15a3	AK051941	GenBank	0	GO:0006810 // GO:0006857 // GO:0015031 // GO:0015833	transport // oligopeptide transport // protein transport // peptide transport	GO:0005764 // GO:0005765 // GO:0016020 // GO:0016021 // GO:0005765	lysosome // lysosomal membrane // membrane // integral to membrane // lysosomal membrane	GO:0005215 // GO:0015293	transporter activity // symporter activity	---	---
17457787	8.63255	6.65236	-1.98019	1	Tcrb-J	DQ126340	GenBank	0	---	---	---	---	---	---	---	---
17206289	5.30088	3.32245	-1.97843	1	---	---	---	---	---	---	---	---	---	---	---	---
17315396	5.52972	3.55168	-1.97804	1	---	---	---	---	---	---	---	---	---	---	---	---
17513672	8.86889	6.89316	-1.97573	1	Cyba	BC060635	GenBank	0	GO:0001938 // GO:0003106 // GO:0006801 // GO:0006810 // GO:0006954 // GO:0008217 // GO:0014895 // GO:0017004 // GO:0022900 // GO:0030307 // GO:0042554 // GO:0045087 // GO:0045730 // GO:0048661 // GO:0050665 // GO:0055114 // GO:0071310 // GO:0006801 // GO:0006954 // GO:0017004 // GO:0042554 // GO:0045087 // GO:0045730 // GO:0055114	positive regulation of endothelial cell proliferation // negative regulation of glomerular filtration by angiotensin // superoxide metabolic process // transport // inflammatory response // regulation of blood pressure // smooth muscle hypertrophy // cytochrome complex assembly // electron transport chain // positive regulation of cell growth // superoxide anion generation // innate immune respon…	GO:0005737 // GO:0005739 // GO:0005794 // GO:0005886 // GO:0016020 // GO:0016324 // GO:0030425 // GO:0043020 // GO:0043025 // GO:0097038 // GO:0043020	cytoplasm // mitochondrion // Golgi apparatus // plasma membrane // membrane // apical plasma membrane // dendrite // NADPH oxidase complex // neuronal cell body // perinuclear endoplasmic reticulum // NADPH oxidase complex	GO:0005515 // GO:0009055 // GO:0016175 // GO:0016491 // GO:0017124 // GO:0020037 // GO:0046872 // GO:0046982 // GO:0009055 // GO:0016175 // GO:0017124 // GO:0046982	protein binding // electron carrier activity // superoxide-generating NADPH oxidase activity // oxidoreductase activity // SH3 domain binding // heme binding // metal ion binding // protein heterodimerization activity // electron carrier activity // superoxide-generating NADPH oxidase activity // SH3 domain binding // protein heterodimerization activity	---	---
17210639	4.74757	2.77425	-1.97332	1	---	---	---	---	---	---	---	---	---	---	---	---
17450142	7.21461	5.24289	-1.97172	1	Hpse	AK040471	GenBank	0	GO:0005975 // GO:0007155 // GO:0007160 // GO:0010575 // GO:0030194 // GO:0030200 // GO:0033690 // GO:0033690 // GO:0042060 // GO:0051797 // GO:0051798 // GO:0051897 // GO:0051897 // GO:0060055 // GO:0061042 // GO:0007160 // GO:0010575 // GO:0030194 // GO:0030200 // GO:0030200 // GO:0033690 // GO:0051797 // GO:0051897	carbohydrate metabolic process // cell adhesion // cell-matrix adhesion // positive regulation vascular endothelial growth factor production // positive regulation of blood coagulation // heparan sulfate proteoglycan catabolic process // positive regulation of osteoblast proliferation // positive regulation of osteoblast proliferation // wound healing // regulation of hair follicle development //…	GO:0005576 // GO:0005578 // GO:0005634 // GO:0005634 // GO:0005764 // GO:0016020 // GO:0045121 // GO:0005634 // GO:0005764 // GO:0005765	extracellular region // proteinaceous extracellular matrix // nucleus // nucleus // lysosome // membrane // membrane raft // nucleus // lysosome // lysosomal membrane	GO:0003824 // GO:0016787 // GO:0016798 // GO:0030305 // GO:0045545 // GO:0046983 // GO:0030305 // GO:0030305 // GO:0030305 // GO:0045545 // GO:0046983	catalytic activity // hydrolase activity // hydrolase activity, acting on glycosyl bonds // heparanase activity // syndecan binding // protein dimerization activity // heparanase activity // heparanase activity // heparanase activity // syndecan binding // protein dimerization activity	---	---
17206063	4.45639	2.48762	-1.96877	1	---	---	---	---	---	---	---	---	---	---	---	---
17204897	5.8604	3.89274	-1.96767	1	---	---	---	---	---	---	---	---	---	---	---	---
17200587	4.88399	2.92254	-1.96145	1	---	---	---	---	---	---	---	---	---	---	---	---
17229931	8.04365	6.08456	-1.95909	1	Slamf8	AK017911	GenBank	0	GO:0033860 // GO:0035690 // GO:0042742 // GO:0043549 // GO:0090383	regulation of NAD(P)H oxidase activity // cellular response to drug // defense response to bacterium // regulation of kinase activity // phagosome acidification	GO:0016020 // GO:0016021 // GO:0005575	membrane // integral to membrane // cellular_component	GO:0004872 // GO:0003674	receptor activity // molecular_function	---	---
17291019	5.61056	3.65154	-1.95902	1	Hist1h4m // Hist1h4b // Hist1h4a // Hist4h4 // Hist1h4n // Hist1h4k // Hist1h4j // Hist1h4i // Hist1h4f // Hist1h4d // Hist1h4c // Hist2h4 // Hist1h4h	ENSMUST00000102979	ENSEMBL	0	GO:0006334 // GO:0006352 // GO:0045653 // GO:0006334 // GO:0008150	nucleosome assembly // DNA-dependent transcription, initiation // negative regulation of megakaryocyte differentiation // nucleosome assembly // biological_process	GO:0000786 // GO:0005634 // GO:0005654 // GO:0000786 // GO:0005694 // GO:0005730 // GO:0015629 // GO:0005575	nucleosome // nucleus // nucleoplasm // nucleosome // chromosome // nucleolus // actin cytoskeleton // cellular_component	GO:0005515 // GO:0003677 // GO:0046982 // GO:0003677 // GO:0003674	protein binding // DNA binding // protein heterodimerization activity // DNA binding // molecular_function	---	---
17400800	6.76638	4.81009	-1.95628	1	---	---	---	---	---	---	---	---	---	---	---	---
17248911	7.03117	5.08105	-1.95012	1	Olfr56	AK053352	GenBank	0	GO:0007165 // GO:0007186 // GO:0007186 // GO:0007608 // GO:0050896 // GO:0007186 // GO:0007608 // GO:0007608 // GO:0050911 // GO:0050911 // GO:0006952	signal transduction // G-protein coupled receptor signaling pathway // G-protein coupled receptor signaling pathway // sensory perception of smell // response to stimulus // G-protein coupled receptor signaling pathway // sensory perception of smell // sensory perception of smell // detection of chemical stimulus involved in sensory perception of smell // detection of chemical stimulus involved i…	GO:0005886 // GO:0016020 // GO:0016021 // GO:0016021 // GO:0016021 // GO:0005783	plasma membrane // membrane // integral to membrane // integral to membrane // integral to membrane // endoplasmic reticulum	GO:0004871 // GO:0004930 // GO:0004984 // GO:0004984 // GO:0004984 // GO:0005525 // GO:0016817	signal transducer activity // G-protein coupled receptor activity // olfactory receptor activity // olfactory receptor activity // olfactory receptor activity // GTP binding // hydrolase activity, acting on acid anhydrides	GenMAPP	GPCRDB_Other
17227536	8.49044	6.54345	-1.94699	1	Ptprc	AK054056	GenBank	0	GO:0000187 // GO:0001915 // GO:0001916 // GO:0001960 // GO:0002244 // GO:0002378 // GO:0002711 // GO:0002923 // GO:0002925 // GO:0006469 // GO:0006469 // GO:0006470 // GO:0006933 // GO:0007159 // GO:0008152 // GO:0010332 // GO:0016311 // GO:0016311 // GO:0030183 // GO:0030217 // GO:0030890 // GO:0030890 // GO:0031953 // GO:0033261 // GO:0034113 // GO:0035335 // GO:0042098 // GO:0042100 // GO:0042…	activation of MAPK activity // negative regulation of T cell mediated cytotoxicity // positive regulation of T cell mediated cytotoxicity // negative regulation of cytokine-mediated signaling pathway // hematopoietic progenitor cell differentiation // immunoglobulin biosynthetic process // positive regulation of T cell mediated immunity // regulation of humoral immune response mediated by circula…	GO:0005886 // GO:0005887 // GO:0005925 // GO:0009897 // GO:0009897 // GO:0009986 // GO:0016020 // GO:0016021 // GO:0071944 // GO:0009897 // GO:0005887 // GO:0005887 // GO:0009986 // GO:0016021 // GO:0045121 // GO:0005925	plasma membrane // integral to plasma membrane // focal adhesion // external side of plasma membrane // external side of plasma membrane // cell surface // membrane // integral to membrane // cell periphery // external side of plasma membrane // integral to plasma membrane // integral to plasma membrane // cell surface // integral to membrane // membrane raft // focal adhesion	GO:0004721 // GO:0004725 // GO:0004725 // GO:0005515 // GO:0008201 // GO:0016787 // GO:0016791 // GO:0019901 // GO:0019901 // GO:0043395 // GO:0004725 // GO:0004725 // GO:0019901 // GO:0019901	phosphoprotein phosphatase activity // protein tyrosine phosphatase activity // protein tyrosine phosphatase activity // protein binding // heparin binding // hydrolase activity // phosphatase activity // protein kinase binding // protein kinase binding // heparan sulfate proteoglycan binding // protein tyrosine phosphatase activity // protein tyrosine phosphatase activity // protein kinase bindi…	---	---
17283675	7.12083	5.17779	-1.94304	1	Serpina3c	BC116724	GenBank	0	GO:0010466 // GO:0010951 // GO:0030162 // GO:0034097 // GO:0043434 // GO:0010951 // GO:0030162	negative regulation of peptidase activity // negative regulation of endopeptidase activity // regulation of proteolysis // response to cytokine stimulus // response to peptide hormone stimulus // negative regulation of endopeptidase activity // regulation of proteolysis	GO:0005576 // GO:0005576 // GO:0005615	extracellular region // extracellular region // extracellular space	GO:0004867 // GO:0030414 // GO:0004867	serine-type endopeptidase inhibitor activity // peptidase inhibitor activity // serine-type endopeptidase inhibitor activity	---	---
17205875	4.90002	2.95852	-1.9415	1	---	---	---	---	---	---	---	---	---	---	---	---
17423577	4.13184	2.19851	-1.93333	1	Atp6v0d2	AK075745	GenBank	0	GO:0006810 // GO:0006811 // GO:0015991 // GO:0015992	transport // ion transport // ATP hydrolysis coupled proton transport // proton transport	GO:0005768 // GO:0005769 // GO:0016020 // GO:0016324 // GO:0016471 // GO:0033179 // GO:0005768 // GO:0016020 // GO:0016324 // GO:0016324 // GO:0016471	endosome // early endosome // membrane // apical plasma membrane // vacuolar proton-transporting V-type ATPase complex // proton-transporting V-type ATPase, V0 domain // endosome // membrane // apical plasma membrane // apical plasma membrane // vacuolar proton-transporting V-type ATPase complex	GO:0015078	hydrogen ion transmembrane transporter activity	---	---
17205579	3.50682	1.5735	-1.93333	1	---	---	---	---	---	---	---	---	---	---	---	---
17210207	3.73339	1.80007	-1.93333	1	---	---	---	---	---	---	---	---	---	---	---	---
17207699	3.84802	1.91578	-1.93224	1	---	---	---	---	---	---	---	---	---	---	---	---
17344309	7.20168	5.27112	-1.93056	1	Tnf	AK153319	GenBank	0	GO:0000060 // GO:0000122 // GO:0000122 // GO:0000165 // GO:0000185 // GO:0000187 // GO:0001775 // GO:0001819 // GO:0001932 // GO:0001934 // GO:0002037 // GO:0002439 // GO:0002740 // GO:0002876 // GO:0002925 // GO:0006006 // GO:0006915 // GO:0006915 // GO:0006917 // GO:0006917 // GO:0006917 // GO:0006919 // GO:0006927 // GO:0006927 // GO:0006952 // GO:0006954 // GO:0006954 // GO:0006955 // GO:0006…	protein import into nucleus, translocation // negative regulation of transcription from RNA polymerase II promoter // negative regulation of transcription from RNA polymerase II promoter // MAPK cascade // activation of MAPKKK activity // activation of MAPK activity // cell activation // positive regulation of cytokine production // regulation of protein phosphorylation // positive regulation of …	GO:0001891 // GO:0005576 // GO:0005615 // GO:0005615 // GO:0005622 // GO:0005886 // GO:0005887 // GO:0005887 // GO:0009897 // GO:0009986 // GO:0016020 // GO:0016021 // GO:0030141 // GO:0045121 // GO:0045121 // GO:0055037 // GO:0005615 // GO:0005887 // GO:0009986 // GO:0016021 // GO:0005886	phagocytic cup // extracellular region // extracellular space // extracellular space // intracellular // plasma membrane // integral to plasma membrane // integral to plasma membrane // external side of plasma membrane // cell surface // membrane // integral to membrane // secretory granule // membrane raft // membrane raft // recycling endosome // extracellular space // integral to plasma membra…	GO:0002020 // GO:0002020 // GO:0005125 // GO:0005125 // GO:0005164 // GO:0005164 // GO:0005164 // GO:0005164 // GO:0005515 // GO:0042802 // GO:0044212 // GO:0005125 // GO:0005164 // GO:0042802 // GO:0044212	protease binding // protease binding // cytokine activity // cytokine activity // tumor necrosis factor receptor binding // tumor necrosis factor receptor binding // tumor necrosis factor receptor binding // tumor necrosis factor receptor binding // protein binding // identical protein binding // transcription regulatory region DNA binding // cytokine activity // tumor necrosis factor receptor bi…	GenMAPP // GenMAPP // GenMAPP // GenMAPP // GenMAPP // GenMAPP // GenMAPP	Prostaglandin_synthesis_regulation // Apoptosis // Apoptosis_GenMAPP // Apoptosis_KEGG // TGF_Beta_Signaling_Pathway // Matrix_Metalloproteinases // Inflammatory_Response_Pathway
17201227	3.73122	1.80115	-1.93008	1	---	---	---	---	---	---	---	---	---	---	---	---
17210053	3.37855	1.45182	-1.92674	1	---	---	---	---	---	---	---	---	---	---	---	---
17466228	8.02314	6.09933	-1.92381	1	Clec5a	AK036697	GenBank	0	GO:0002076 // GO:0009615 // GO:0043066 // GO:0045087 // GO:0045087 // GO:0050715 // GO:0009615 // GO:0033033 // GO:0045087	osteoblast development // response to virus // negative regulation of apoptotic process // innate immune response // innate immune response // positive regulation of cytokine secretion // response to virus // negative regulation of myeloid cell apoptotic process // innate immune response	GO:0005886 // GO:0009986 // GO:0016020 // GO:0016021	plasma membrane // cell surface // membrane // integral to membrane	GO:0001618 // GO:0001618 // GO:0005515 // GO:0030246 // GO:0001618	viral receptor activity // viral receptor activity // protein binding // carbohydrate binding // viral receptor activity	---	---
17207789	3.89485	1.9723	-1.92254	1	---	---	---	---	---	---	---	---	---	---	---	---
17203387	4.04083	2.11858	-1.92224	1	---	---	---	---	---	---	---	---	---	---	---	---
17341691	5.26704	3.35024	-1.9168	1	---	---	---	---	---	---	---	---	---	---	---	---
17279151	4.72367	2.80767	-1.916	1	---	---	---	---	---	---	---	---	---	---	---	---
17207523	6.06245	4.14653	-1.91592	1	---	---	---	---	---	---	---	---	---	---	---	---
17200833	4.45639	2.54722	-1.90917	1	---	---	---	---	---	---	---	---	---	---	---	---
17209819	4.81426	2.90538	-1.90888	1	---	---	---	---	---	---	---	---	---	---	---	---
17200763	3.24514	1.33774	-1.90741	1	---	---	---	---	---	---	---	---	---	---	---	---
17222149	9.09233	7.19485	-1.89748	1	Neurl3	AK040949	GenBank	0	GO:0016567 // GO:0016567	protein ubiquitination // protein ubiquitination	GO:0005575	cellular_component	GO:0008270 // GO:0016874 // GO:0046872 // GO:0004842	zinc ion binding // ligase activity // metal ion binding // ubiquitin-protein ligase activity	---	---
17210451	3.52052	1.62323	-1.89729	1	---	---	---	---	---	---	---	---	---	---	---	---
17353663	8.5985	6.70777	-1.89073	1	Tmem173	BC046640	GenBank	0	GO:0002218 // GO:0002230 // GO:0006915 // GO:0032092 // GO:0032608 // GO:0032608 // GO:0033160 // GO:0035458 // GO:0042993 // GO:0045087 // GO:0045087 // GO:0045944 // GO:0045944 // GO:0051607 // GO:0051607 // GO:0071360 // GO:0002218 // GO:0002218 // GO:0002230 // GO:0032092 // GO:0032608 // GO:0032608 // GO:0033160 // GO:0042993 // GO:0045087 // GO:0045087 // GO:0051607 // GO:0051607 // GO:0071…	activation of innate immune response // positive regulation of defense response to virus by host // apoptotic process // positive regulation of protein binding // interferon-beta production // interferon-beta production // positive regulation of protein import into nucleus, translocation // cellular response to interferon-beta // positive regulation of transcription factor import into nucleus // …	GO:0005737 // GO:0005739 // GO:0005741 // GO:0005777 // GO:0005783 // GO:0005789 // GO:0005789 // GO:0005794 // GO:0005886 // GO:0016020 // GO:0016021 // GO:0048471 // GO:0005741 // GO:0005783 // GO:0005789 // GO:0005789 // GO:0048471	cytoplasm // mitochondrion // mitochondrial outer membrane // peroxisome // endoplasmic reticulum // endoplasmic reticulum membrane // endoplasmic reticulum membrane // Golgi apparatus // plasma membrane // membrane // integral to membrane // perinuclear region of cytoplasm // mitochondrial outer membrane // endoplasmic reticulum // endoplasmic reticulum membrane // endoplasmic reticulum membrane…	GO:0000166 // GO:0005515 // GO:0008134 // GO:0019901 // GO:0031625 // GO:0035438 // GO:0042803 // GO:0008134 // GO:0019901 // GO:0035438 // GO:0035438 // GO:0042803 // GO:0042803 // GO:0061507	nucleotide binding // protein binding // transcription factor binding // protein kinase binding // ubiquitin protein ligase binding // cyclic-di-GMP binding // protein homodimerization activity // transcription factor binding // protein kinase binding // cyclic-di-GMP binding // cyclic-di-GMP binding // protein homodimerization activity // protein homodimerization activity // cyclic-GMP-AMP bindi…	---	---
17524930	6.88416	5.00761	-1.87655	1	Acp5	AK008391	GenBank	0	GO:0016311 // GO:0016311 // GO:0032496 // GO:0032691 // GO:0032695 // GO:0032720 // GO:0032929 // GO:0034097 // GO:0045019 // GO:0045453 // GO:0050728 // GO:0050830 // GO:0060349	dephosphorylation // dephosphorylation // response to lipopolysaccharide // negative regulation of interleukin-1 beta production // negative regulation of interleukin-12 production // negative regulation of tumor necrosis factor production // negative regulation of superoxide anion generation // response to cytokine stimulus // negative regulation of nitric oxide biosynthetic process // bone reso…	GO:0005764 // GO:0005764 // GO:0005764	lysosome // lysosome // lysosome	GO:0003993 // GO:0003993 // GO:0008198 // GO:0008199 // GO:0016787 // GO:0046872 // GO:0003993 // GO:0008198 // GO:0008198 // GO:0008199 // GO:0008199	acid phosphatase activity // acid phosphatase activity // ferrous iron binding // ferric iron binding // hydrolase activity // metal ion binding // acid phosphatase activity // ferrous iron binding // ferrous iron binding // ferric iron binding // ferric iron binding	---	---
17264835	10.1052	8.23866	-1.86649	1	Cd68	AK002264	GenBank	0	GO:0071310	cellular response to organic substance	GO:0005764 // GO:0005768 // GO:0005886 // GO:0016020 // GO:0016021 // GO:0005765 // GO:0010008	lysosome // endosome // plasma membrane // membrane // integral to membrane // lysosomal membrane // endosome membrane	---	---	---	---
17201021	4.57157	2.70554	-1.86604	1	---	---	---	---	---	---	---	---	---	---	---	---
17205457	3.27714	1.42017	-1.85698	1	---	---	---	---	---	---	---	---	---	---	---	---
17206631	4.40736	2.55395	-1.85341	1	---	---	---	---	---	---	---	---	---	---	---	---
17254166	7.93453	6.08333	-1.8512	1	Slfn2	AF099973	GenBank	0	GO:0008285	negative regulation of cell proliferation	---	---	GO:0005524	ATP binding	---	---
17470960	7.09576	5.24774	-1.84802	1	Cd4	AK040115	GenBank	0	GO:0001816 // GO:0001816 // GO:0006948 // GO:0006955 // GO:0007155 // GO:0007166 // GO:0030217 // GO:0030217 // GO:0032507 // GO:0042110 // GO:0045058 // GO:0045058 // GO:0045234 // GO:0045860 // GO:0050731 // GO:0050829 // GO:0050850 // GO:0050863 // GO:0050870 // GO:0006948 // GO:0030217 // GO:0032507 // GO:0032507 // GO:0042110 // GO:0045058 // GO:0045234 // GO:0045234 // GO:0045860 // GO:0050…	cytokine production // cytokine production // induction by virus of host cell-cell fusion // immune response // cell adhesion // cell surface receptor signaling pathway // T cell differentiation // T cell differentiation // maintenance of protein location in cell // T cell activation // T cell selection // T cell selection // protein palmitoleylation // positive regulation of protein kinase activ…	GO:0005788 // GO:0005789 // GO:0005886 // GO:0005886 // GO:0009897 // GO:0009897 // GO:0009986 // GO:0016020 // GO:0016021 // GO:0045121 // GO:0005886 // GO:0009897	endoplasmic reticulum lumen // endoplasmic reticulum membrane // plasma membrane // plasma membrane // external side of plasma membrane // external side of plasma membrane // cell surface // membrane // integral to membrane // membrane raft // plasma membrane // external side of plasma membrane	GO:0001948 // GO:0008270 // GO:0019899 // GO:0019901 // GO:0042803 // GO:0001948 // GO:0008270 // GO:0019899 // GO:0019901 // GO:0042803	glycoprotein binding // zinc ion binding // enzyme binding // protein kinase binding // protein homodimerization activity // glycoprotein binding // zinc ion binding // enzyme binding // protein kinase binding // protein homodimerization activity	---	---
17532569	5.63284	3.7886	-1.84424	1	Ccr1	AK031109	GenBank	0	GO:0006816 // GO:0006874 // GO:0006887 // GO:0006935 // GO:0006954 // GO:0006955 // GO:0007165 // GO:0007186 // GO:0007204 // GO:0007267 // GO:0010629 // GO:0030099 // GO:0030502 // GO:0030595 // GO:0030595 // GO:0031620 // GO:0032496 // GO:0045672 // GO:0045824 // GO:0051928 // GO:0070098 // GO:0070098 // GO:0070374 // GO:0090026 // GO:0006954 // GO:0006955 // GO:0007186 // GO:0070098 // GO:0090…	calcium ion transport // cellular calcium ion homeostasis // exocytosis // chemotaxis // inflammatory response // immune response // signal transduction // G-protein coupled receptor signaling pathway // elevation of cytosolic calcium ion concentration // cell-cell signaling // negative regulation of gene expression // myeloid cell differentiation // negative regulation of bone mineralization // …	GO:0005886 // GO:0009897 // GO:0016020 // GO:0016021 // GO:0043025 // GO:0005886 // GO:0005886	plasma membrane // external side of plasma membrane // membrane // integral to membrane // neuronal cell body // plasma membrane // plasma membrane	GO:0004435 // GO:0004871 // GO:0004930 // GO:0004950 // GO:0005515 // GO:0016493 // GO:0016493 // GO:0019957 // GO:0035717 // GO:0071791 // GO:0004950 // GO:0016493	phosphatidylinositol phospholipase C activity // signal transducer activity // G-protein coupled receptor activity // chemokine receptor activity // protein binding // C-C chemokine receptor activity // C-C chemokine receptor activity // C-C chemokine binding // chemokine (C-C motif) ligand 7 binding // chemokine (C-C motif) ligand 5 binding // chemokine receptor activity // C-C chemokine recepto…	GenMAPP // GenMAPP	GPCRDB_Class_A_Rhodopsin-like // Peptide_GPCRs
17209039	2.77911	0.936211	-1.8429	1	---	---	---	---	---	---	---	---	---	---	---	---
17430906	8.0389	6.19717	-1.84173	1	Themis2	AK137465	GenBank	0	GO:0006954 // GO:0050852	inflammatory response // T cell receptor signaling pathway	GO:0005634 // GO:0005737	nucleus // cytoplasm	GO:0005515	protein binding	---	---
17230078	9.4565	7.61616	-1.84034	1	---	n267232	NONCODE	0	---	---	---	---	---	---	---	---
17300247	8.07638	6.23898	-1.8374	1	---	AK131826	GenBank	0	---	---	GO:0016020 // GO:0016021	membrane // integral to membrane	---	---	---	---
17204729	5.10116	3.26498	-1.83618	1	---	---	---	---	---	---	---	---	---	---	---	---
17318967	6.98334	5.15097	-1.83237	1	---	---	---	---	---	---	---	---	---	---	---	---
17207547	4.17679	2.34567	-1.83111	1	---	---	---	---	---	---	---	---	---	---	---	---
17471502	5.58697	3.7598	-1.82716	1	Cd69	AK017979	GenBank	0	---	---	GO:0009897 // GO:0016020 // GO:0016021	external side of plasma membrane // membrane // integral to membrane	GO:0005509 // GO:0030246	calcium ion binding // carbohydrate binding	---	---
17438319	6.6075	4.7805	-1.827	1	---	---	---	---	---	---	---	---	---	---	---	---
17536665	5.39906	3.57454	-1.82452	1	---	AK037584	GenBank	0	---	---	---	---	---	---	---	---
17285586	6.26743	4.45045	-1.81699	1	Aoah	AK084452	GenBank	0	GO:0006629 // GO:0008653 // GO:0050728	lipid metabolic process // lipopolysaccharide metabolic process // negative regulation of inflammatory response	GO:0005576	extracellular region	GO:0016787 // GO:0016788 // GO:0050528 // GO:0050528	hydrolase activity // hydrolase activity, acting on ester bonds // acyloxyacyl hydrolase activity // acyloxyacyl hydrolase activity	---	---
17206863	3.513	1.70125	-1.81175	1	---	---	---	---	---	---	---	---	---	---	---	---
17210595	3.39035	1.58306	-1.80729	1	---	---	---	---	---	---	---	---	---	---	---	---
17419437	7.78919	5.98592	-1.80326	1	Ptafr	AK032547	GenBank	0	GO:0001816 // GO:0002221 // GO:0006935 // GO:0006954 // GO:0007165 // GO:0007186 // GO:0031663 // GO:0032496 // GO:0032959 // GO:0048015 // GO:0007186 // GO:0048015	cytokine production // pattern recognition receptor signaling pathway // chemotaxis // inflammatory response // signal transduction // G-protein coupled receptor signaling pathway // lipopolysaccharide-mediated signaling pathway // response to lipopolysaccharide // inositol trisphosphate biosynthetic process // phosphatidylinositol-mediated signaling // G-protein coupled receptor signaling pathwa…	GO:0005634 // GO:0005886 // GO:0016020 // GO:0016021 // GO:0043231 // GO:0005634 // GO:0005886 // GO:0016020 // GO:0043231	nucleus // plasma membrane // membrane // integral to membrane // intracellular membrane-bounded organelle // nucleus // plasma membrane // membrane // intracellular membrane-bounded organelle	GO:0001530 // GO:0001875 // GO:0004871 // GO:0004930 // GO:0004992 // GO:0005543 // GO:0004992 // GO:0005543	lipopolysaccharide binding // lipopolysaccharide receptor activity // signal transducer activity // G-protein coupled receptor activity // platelet activating factor receptor activity // phospholipid binding // platelet activating factor receptor activity // phospholipid binding	GenMAPP // GenMAPP	GPCRDB_Class_A_Rhodopsin-like // Small_ligand_GPCRs
17448760	5.82095	4.01784	-1.80311	1	---	---	---	---	---	---	---	---	---	---	---	---
17202865	3.01907	1.21843	-1.80063	1	---	---	---	---	---	---	---	---	---	---	---	---
17208867	3.56395	1.7644	-1.79955	1	---	---	---	---	---	---	---	---	---	---	---	---
17290938	5.88012	4.08214	-1.79797	1	---	---	---	---	---	---	---	---	---	---	---	---
17325608	6.743	4.94783	-1.79517	1	---	n291150	NONCODE	0	---	---	---	---	---	---	---	---
17295569	5.48401	3.69342	-1.79059	1	Naip2	AF102871	GenBank	0	GO:0006915 // GO:0006954 // GO:0016045 // GO:0042742 // GO:0045087 // GO:0070269 // GO:0071391 // GO:0006954	apoptotic process // inflammatory response // detection of bacterium // defense response to bacterium // innate immune response // pyroptosis // cellular response to estrogen stimulus // inflammatory response	GO:0072557	IPAF inflammasome complex	GO:0000166 // GO:0005524 // GO:0046872 // GO:0005524 // GO:0017111	nucleotide binding // ATP binding // metal ion binding // ATP binding // nucleoside-triphosphatase activity	---	---
17549514	9.67991	7.88981	-1.79011	1	---	---	---	---	---	---	---	---	---	---	---	---
17208153	3.15028	1.36198	-1.7883	1	---	---	---	---	---	---	---	---	---	---	---	---
17406279	7.87647	6.08871	-1.78775	1	Tlr2	AK005043	GenBank	0	GO:0002224 // GO:0002237 // GO:0002238 // GO:0002282 // GO:0002687 // GO:0002752 // GO:0002755 // GO:0006691 // GO:0006954 // GO:0006955 // GO:0007165 // GO:0007252 // GO:0008285 // GO:0009617 // GO:0030177 // GO:0032289 // GO:0032493 // GO:0032494 // GO:0032695 // GO:0032700 // GO:0032722 // GO:0032722 // GO:0032728 // GO:0032733 // GO:0032735 // GO:0032741 // GO:0032755 // GO:0032755 // GO:0032…	toll-like receptor signaling pathway // response to molecule of bacterial origin // response to molecule of fungal origin // microglial cell activation involved in immune response // positive regulation of leukocyte migration // cell surface pattern recognition receptor signaling pathway // MyD88-dependent toll-like receptor signaling pathway // leukotriene metabolic process // inflammatory respo…	GO:0005737 // GO:0005886 // GO:0005886 // GO:0009897 // GO:0009986 // GO:0016020 // GO:0016021 // GO:0031410 // GO:0035354 // GO:0035355 // GO:0042995 // GO:0044297 // GO:0005886 // GO:0030670 // GO:0035354	cytoplasm // plasma membrane // plasma membrane // external side of plasma membrane // cell surface // membrane // integral to membrane // cytoplasmic vesicle // Toll-like receptor 1-Toll-like receptor 2 protein complex // Toll-like receptor 2-Toll-like receptor 6 protein complex // cell projection // cell body // plasma membrane // phagocytic vesicle membrane // Toll-like receptor 1-Toll-like re…	GO:0004872 // GO:0004888 // GO:0005515 // GO:0008329 // GO:0042497 // GO:0042497 // GO:0042498 // GO:0042834 // GO:0046982 // GO:0046982 // GO:0070891 // GO:0071723 // GO:0042497 // GO:0046982	receptor activity // transmembrane signaling receptor activity // protein binding // signaling pattern recognition receptor activity // triacyl lipopeptide binding // triacyl lipopeptide binding // diacyl lipopeptide binding // peptidoglycan binding // protein heterodimerization activity // protein heterodimerization activity // lipoteichoic acid binding // lipopeptide binding // triacyl lipopept…	---	---
17470616	9.21074	7.42647	-1.78428	1	C3ar1	AK054017	GenBank	0	GO:0002430 // GO:0002462 // GO:0006935 // GO:0007165 // GO:0007186 // GO:0007204 // GO:0008217 // GO:0010575 // GO:0010759 // GO:0030335 // GO:0045766 // GO:0090023 // GO:0007204	complement receptor mediated signaling pathway // tolerance induction to nonself antigen // chemotaxis // signal transduction // G-protein coupled receptor signaling pathway // elevation of cytosolic calcium ion concentration // regulation of blood pressure // positive regulation vascular endothelial growth factor production // positive regulation of macrophage chemotaxis // positive regulation o…	GO:0005886 // GO:0016020 // GO:0016021 // GO:0005886	plasma membrane // membrane // integral to membrane // plasma membrane	GO:0001850 // GO:0004871 // GO:0004930 // GO:0004942 // GO:0004943 // GO:0004982 // GO:0004930 // GO:0004943	complement component C3a binding // signal transducer activity // G-protein coupled receptor activity // anaphylatoxin receptor activity // C3a anaphylatoxin receptor activity // N-formyl peptide receptor activity // G-protein coupled receptor activity // C3a anaphylatoxin receptor activity	GenMAPP // GenMAPP	GPCRDB_Class_A_Rhodopsin-like // Peptide_GPCRs
17210569	4.52328	2.74594	-1.77734	1	---	---	---	---	---	---	---	---	---	---	---	---
17325874	5.45344	3.67987	-1.77358	1	Cd200r4	AK089262	GenBank	0	GO:0008150	biological_process	GO:0009897 // GO:0016020 // GO:0016021 // GO:0005575	external side of plasma membrane // membrane // integral to membrane // cellular_component	GO:0004872 // GO:0005515 // GO:0003674	receptor activity // protein binding // molecular_function	---	---
17205673	3.69462	1.92414	-1.77047	1	---	---	---	---	---	---	---	---	---	---	---	---
17200431	4.18018	2.41153	-1.76865	1	---	---	---	---	---	---	---	---	---	---	---	---
17206131	4.3088	2.54521	-1.76359	1	---	---	---	---	---	---	---	---	---	---	---	---
17449718	9.48685	7.72474	-1.76211	1	---	n265652	NONCODE	0	---	---	---	---	---	---	---	---
17206891	3.08082	1.3193	-1.76152	1	---	---	---	---	---	---	---	---	---	---	---	---
17300171	3.76	2.00219	-1.75781	1	---	AY029362	GenBank	0	---	---	GO:0016020 // GO:0016021	membrane // integral to membrane	---	---	---	---
17207975	3.62133	1.86544	-1.75589	1	---	---	---	---	---	---	---	---	---	---	---	---
17209923	3.30828	1.56042	-1.74786	1	---	---	---	---	---	---	---	---	---	---	---	---
17293348	5.88602	4.14029	-1.74573	1	Ctla2b	AK150917	GenBank	0	GO:0010951	negative regulation of endopeptidase activity	GO:0005575	cellular_component	GO:0004869 // GO:0005515 // GO:0008234	cysteine-type endopeptidase inhibitor activity // protein binding // cysteine-type peptidase activity	---	---
17444961	9.0595	7.31444	-1.74506	1	Alox5ap	AK004002	GenBank	0	GO:0002540 // GO:0002675 // GO:0006691 // GO:0019370 // GO:0019370 // GO:0019370 // GO:0019372 // GO:0043085 // GO:0055114 // GO:0070207 // GO:0071277 // GO:0002675 // GO:0019370 // GO:0070207 // GO:0071277	leukotriene production involved in inflammatory response // positive regulation of acute inflammatory response // leukotriene metabolic process // leukotriene biosynthetic process // leukotriene biosynthetic process // leukotriene biosynthetic process // lipoxygenase pathway // positive regulation of catalytic activity // oxidation-reduction process // protein homotrimerization // cellular respon…	GO:0005634 // GO:0005635 // GO:0005783 // GO:0005829 // GO:0016020 // GO:0016021 // GO:0031965 // GO:0005634 // GO:0005635 // GO:0005635 // GO:0005635 // GO:0005783 // GO:0005783 // GO:0005789 // GO:0005829 // GO:0031965 // GO:0031965	nucleus // nuclear envelope // endoplasmic reticulum // cytosol // membrane // integral to membrane // nuclear membrane // nucleus // nuclear envelope // nuclear envelope // nuclear envelope // endoplasmic reticulum // endoplasmic reticulum // endoplasmic reticulum membrane // cytosol // nuclear membrane // nuclear membrane	GO:0004051 // GO:0005515 // GO:0008047 // GO:0019899 // GO:0042803 // GO:0046982 // GO:0047485 // GO:0050544 // GO:0019899 // GO:0042803 // GO:0046982 // GO:0047485 // GO:0050544 // GO:0050544	arachidonate 5-lipoxygenase activity // protein binding // enzyme activator activity // enzyme binding // protein homodimerization activity // protein heterodimerization activity // protein N-terminus binding // arachidonic acid binding // enzyme binding // protein homodimerization activity // protein heterodimerization activity // protein N-terminus binding // arachidonic acid binding // arachid…	GenMAPP	Eicosanoid_Synthesis
17445715	5.50547	3.76498	-1.74049	1	Cd36	AK004192	GenBank	0	GO:0000122 // GO:0001954 // GO:0002221 // GO:0006810 // GO:0006910 // GO:0007155 // GO:0007166 // GO:0007263 // GO:0010629 // GO:0010744 // GO:0010744 // GO:0010886 // GO:0015911 // GO:0019915 // GO:0019915 // GO:0019934 // GO:0030194 // GO:0030301 // GO:0032735 // GO:0032755 // GO:0032760 // GO:0034381 // GO:0034383 // GO:0034383 // GO:0042953 // GO:0042953 // GO:0042992 // GO:0043123 // GO:0043…	negative regulation of transcription from RNA polymerase II promoter // positive regulation of cell-matrix adhesion // pattern recognition receptor signaling pathway // transport // phagocytosis, recognition // cell adhesion // cell surface receptor signaling pathway // nitric oxide mediated signal transduction // negative regulation of gene expression // positive regulation of macrophage derived…	GO:0005622 // GO:0005739 // GO:0005783 // GO:0005794 // GO:0005886 // GO:0005886 // GO:0005901 // GO:0009897 // GO:0009986 // GO:0009986 // GO:0016020 // GO:0016021 // GO:0042383 // GO:0043231 // GO:0043234 // GO:0045121 // GO:0045177 // GO:0005886 // GO:0005886	intracellular // mitochondrion // endoplasmic reticulum // Golgi apparatus // plasma membrane // plasma membrane // caveola // external side of plasma membrane // cell surface // cell surface // membrane // integral to membrane // sarcolemma // intracellular membrane-bounded organelle // protein complex // membrane raft // apical part of cell // plasma membrane // plasma membrane	GO:0005041 // GO:0005041 // GO:0005515 // GO:0008035 // GO:0008289 // GO:0008289 // GO:0030169 // GO:0030169 // GO:0050431 // GO:0070053 // GO:0070538 // GO:0070892 // GO:0071813 // GO:0008289 // GO:0071813	low-density lipoprotein receptor activity // low-density lipoprotein receptor activity // protein binding // high-density lipoprotein particle binding // lipid binding // lipid binding // low-density lipoprotein particle binding // low-density lipoprotein particle binding // transforming growth factor beta binding // thrombospondin receptor activity // oleic acid binding // lipoteichoic acid rece…	---	---
17411319	6.85433	5.11446	-1.73987	1	---	n1486	NONCODE	0	---	---	---	---	---	---	---	---
17254047	7.54068	5.80236	-1.73832	1	Ccl7	AK078827	GenBank	0	GO:0006935 // GO:0006954 // GO:0006955 // GO:0007010 // GO:0008360 // GO:0030335 // GO:0048245 // GO:0071361 // GO:2000503 // GO:0007010 // GO:0008360 // GO:0010332 // GO:0030335 // GO:0048245 // GO:0071361 // GO:2000503	chemotaxis // inflammatory response // immune response // cytoskeleton organization // regulation of cell shape // positive regulation of cell migration // eosinophil chemotaxis // cellular response to ethanol // positive regulation of natural killer cell chemotaxis // cytoskeleton organization // regulation of cell shape // response to gamma radiation // positive regulation of cell migration // …	GO:0005576 // GO:0005615	extracellular region // extracellular space	GO:0005125 // GO:0008009 // GO:0008201 // GO:0031726 // GO:0031727 // GO:0008009 // GO:0031726	cytokine activity // chemokine activity // heparin binding // CCR1 chemokine receptor binding // CCR2 chemokine receptor binding // chemokine activity // CCR1 chemokine receptor binding	---	---
17208651	5.31932	3.58359	-1.73573	1	---	---	---	---	---	---	---	---	---	---	---	---
17210039	4.10549	2.36997	-1.73552	1	---	---	---	---	---	---	---	---	---	---	---	---
17374765	7.58802	5.85425	-1.73377	1	Spint1	AK017342	GenBank	0	GO:0001892 // GO:0010466 // GO:0030198 // GO:0060670 // GO:0060674	embryonic placenta development // negative regulation of peptidase activity // extracellular matrix organization // branching involved in labyrinthine layer morphogenesis // placenta blood vessel development	GO:0005576	extracellular region	GO:0004867 // GO:0030414	serine-type endopeptidase inhibitor activity // peptidase inhibitor activity	---	---
17285867	5.19886	3.46772	-1.73114	1	Hist1h2ab	BC117110	GenBank	0	GO:0006334	nucleosome assembly	GO:0000786 // GO:0005634 // GO:0005694	nucleosome // nucleus // chromosome	GO:0003677 // GO:0046982	DNA binding // protein heterodimerization activity	---	---
17244949	6.47799	4.74757	-1.73042	1	Glipr1	AK010768	GenBank	0	---	---	GO:0005576 // GO:0016020 // GO:0016021	extracellular region // membrane // integral to membrane	---	---	---	---
17438975	4.08613	2.35892	-1.72721	1	Cxcl3	AK144158	GenBank	0	GO:0006935 // GO:0006954 // GO:0006955 // GO:0007204 // GO:0030593 // GO:0030593 // GO:0006954	chemotaxis // inflammatory response // immune response // elevation of cytosolic calcium ion concentration // neutrophil chemotaxis // neutrophil chemotaxis // inflammatory response	GO:0005576 // GO:0005615 // GO:0005615 // GO:0005615	extracellular region // extracellular space // extracellular space // extracellular space	GO:0005125 // GO:0005515 // GO:0008009 // GO:0008009 // GO:0008009	cytokine activity // protein binding // chemokine activity // chemokine activity // chemokine activity	---	---
17205253	4.21926	2.49288	-1.72638	1	---	---	---	---	---	---	---	---	---	---	---	---
17209443	4.21926	2.49288	-1.72638	1	---	---	---	---	---	---	---	---	---	---	---	---
17207639	4.2533	2.52957	-1.72373	1	---	---	---	---	---	---	---	---	---	---	---	---
17395079	8.78157	7.06139	-1.72018	1	Zbp1	AK008179	GenBank	0	GO:0019048 // GO:0045087 // GO:0051607 // GO:0060340	virus-host interaction // innate immune response // defense response to virus // positive regulation of type I interferon-mediated signaling pathway	GO:0005634 // GO:0005737 // GO:0005829 // GO:0005634 // GO:0005737 // GO:0005829	nucleus // cytoplasm // cytosol // nucleus // cytoplasm // cytosol	GO:0003677 // GO:0003677 // GO:0003692 // GO:0003723 // GO:0003726 // GO:0005515 // GO:0003677	DNA binding // DNA binding // left-handed Z-DNA binding // RNA binding // double-stranded RNA adenosine deaminase activity // protein binding // DNA binding	GenMAPP	mRNA_processing_binding_Reactome
17290936	4.75265	3.03546	-1.7172	1	---	---	---	---	---	---	---	---	---	---	---	---
17377464	8.49329	6.78056	-1.71273	1	Cst7	AK004420	GenBank	0	GO:0010466	negative regulation of peptidase activity	GO:0005576	extracellular region	GO:0004869 // GO:0030414	cysteine-type endopeptidase inhibitor activity // peptidase inhibitor activity	---	---
17492661	8.57422	6.86634	-1.70789	1	Iqgap1	AK016896	GenBank	0	GO:0001817 // GO:0007165 // GO:0007264 // GO:0035305 // GO:0045860 // GO:0045860 // GO:0051056 // GO:0071277 // GO:0032320 // GO:0043547 // GO:0071277 // GO:0072015	regulation of cytokine production // signal transduction // small GTPase mediated signal transduction // negative regulation of dephosphorylation // positive regulation of protein kinase activity // positive regulation of protein kinase activity // regulation of small GTPase mediated signal transduction // cellular response to calcium ion // positive regulation of Ras GTPase activity // positive …	GO:0005622 // GO:0005634 // GO:0005737 // GO:0005737 // GO:0005874 // GO:0005886 // GO:0005911 // GO:0016020 // GO:0016328 // GO:0030054 // GO:0030496 // GO:0030529 // GO:0030529 // GO:0031252 // GO:0043005 // GO:0043234 // GO:0005634 // GO:0005874 // GO:0005886 // GO:0016020 // GO:0030054 // GO:0030496 // GO:0036057	intracellular // nucleus // cytoplasm // cytoplasm // microtubule // plasma membrane // cell-cell junction // membrane // lateral plasma membrane // cell junction // midbody // ribonucleoprotein complex // ribonucleoprotein complex // cell leading edge // neuron projection // protein complex // nucleus // microtubule // plasma membrane // membrane // cell junction // midbody // slit diaphragm	GO:0005096 // GO:0005099 // GO:0005515 // GO:0005516 // GO:0017048 // GO:0019901 // GO:0019903 // GO:0032403 // GO:0048365 // GO:0005516 // GO:0019901 // GO:0019903	GTPase activator activity // Ras GTPase activator activity // protein binding // calmodulin binding // Rho GTPase binding // protein kinase binding // protein phosphatase binding // protein complex binding // Rac GTPase binding // calmodulin binding // protein kinase binding // protein phosphatase binding	GenMAPP	G13_Signaling_Pathway
17206823	4.59127	2.88678	-1.7045	1	---	---	---	---	---	---	---	---	---	---	---	---
17494708	3.73497	2.03132	-1.70365	1	Olfr706	NM_146353	RefSeq	0	GO:0007165 // GO:0007186 // GO:0007608 // GO:0050896 // GO:0007186 // GO:0007186 // GO:0007608 // GO:0007608 // GO:0050911 // GO:0050911	signal transduction // G-protein coupled receptor signaling pathway // sensory perception of smell // response to stimulus // G-protein coupled receptor signaling pathway // G-protein coupled receptor signaling pathway // sensory perception of smell // sensory perception of smell // detection of chemical stimulus involved in sensory perception of smell // detection of chemical stimulus involved i…	GO:0005886 // GO:0016020 // GO:0016021 // GO:0016021 // GO:0016021	plasma membrane // membrane // integral to membrane // integral to membrane // integral to membrane	GO:0004871 // GO:0004930 // GO:0004984 // GO:0004984 // GO:0004984	signal transducer activity // G-protein coupled receptor activity // olfactory receptor activity // olfactory receptor activity // olfactory receptor activity	GenMAPP	GPCRDB_Class_A_Rhodopsin-like
17200613	4.57106	2.8687	-1.70236	1	---	---	---	---	---	---	---	---	---	---	---	---
17391554	7.48201	5.78085	-1.70116	1	Il1a	AK156449	GenBank	0	GO:0001660 // GO:0006954 // GO:0006955 // GO:0008285 // GO:0010575 // GO:0010893 // GO:0019221 // GO:0031424 // GO:0032755 // GO:0032874 // GO:0034605 // GO:0035234 // GO:0043123 // GO:0045086 // GO:0045766 // GO:0045840 // GO:0045944 // GO:0046330 // GO:0046688 // GO:0050715 // GO:0051781 // GO:0051930 // GO:0070374 // GO:0097192 // GO:0008285 // GO:0019221 // GO:0034605 // GO:0045086 // GO:0045…	fever generation // inflammatory response // immune response // negative regulation of cell proliferation // positive regulation vascular endothelial growth factor production // positive regulation of steroid biosynthetic process // cytokine-mediated signaling pathway // keratinization // positive regulation of interleukin-6 production // positive regulation of stress-activated MAPK cascade // ce…	GO:0005576 // GO:0005615 // GO:0005829 // GO:0009986 // GO:0005615 // GO:0005829 // GO:0005615 // GO:0005829	extracellular region // extracellular space // cytosol // cell surface // extracellular space // cytosol // extracellular space // cytosol	GO:0005125 // GO:0005149 // GO:0005507 // GO:0005125 // GO:0005507 // GO:0005507	cytokine activity // interleukin-1 receptor binding // copper ion binding // cytokine activity // copper ion binding // copper ion binding	GenMAPP	Inflammatory_Response_Pathway
17208469	3.59206	1.89199	-1.70007	1	---	---	---	---	---	---	---	---	---	---	---	---
17498730	6.82035	5.12046	-1.69989	1	1810033B17Rik	AK007679	GenBank	0	GO:0008150	biological_process	GO:0016020 // GO:0016021 // GO:0005575	membrane // integral to membrane // cellular_component	GO:0003674	molecular_function	---	---
17210493	2.73522	1.03594	-1.69928	1	---	---	---	---	---	---	---	---	---	---	---	---
17466721	4.05086	2.36048	-1.69038	1	---	ENSMUST00000104169	ENSEMBL	0	---	---	---	---	---	---	---	---
17407336	6.99469	5.30488	-1.68981	1	---	---	---	---	---	---	---	---	---	---	---	---
17301968	9.73811	8.04875	-1.68936	1	Lcp1	AK009211	GenBank	0	GO:0002286 // GO:0009611 // GO:0033157 // GO:0051017 // GO:0002286 // GO:0002286 // GO:0033157 // GO:0033157	T cell activation involved in immune response // response to wounding // regulation of intracellular protein transport // actin filament bundle assembly // T cell activation involved in immune response // T cell activation involved in immune response // regulation of intracellular protein transport // regulation of intracellular protein transport	GO:0001726 // GO:0001891 // GO:0005737 // GO:0005737 // GO:0005829 // GO:0005856 // GO:0005884 // GO:0005886 // GO:0015629 // GO:0016020 // GO:0030054 // GO:0042995 // GO:0005737 // GO:0005829 // GO:0005829 // GO:0005886 // GO:0032587	ruffle // phagocytic cup // cytoplasm // cytoplasm // cytosol // cytoskeleton // actin filament // plasma membrane // actin cytoskeleton // membrane // cell junction // cell projection // cytoplasm // cytosol // cytosol // plasma membrane // ruffle membrane	GO:0003779 // GO:0005509 // GO:0005515 // GO:0042802 // GO:0046872 // GO:0051015	actin binding // calcium ion binding // protein binding // identical protein binding // metal ion binding // actin filament binding	---	---
17493869	8.75894	7.07726	-1.68168	1	---	n263718	NONCODE	0	---	---	---	---	---	---	---	---
17212199	6.12609	4.45045	-1.67565	1	Il1rl2	AK054530	GenBank	0	GO:0007165 // GO:0019221 // GO:0032755 // GO:0045582 // GO:0050727 // GO:0070498	signal transduction // cytokine-mediated signaling pathway // positive regulation of interleukin-6 production // positive regulation of T cell differentiation // regulation of inflammatory response // interleukin-1-mediated signaling pathway	GO:0016020 // GO:0016021 // GO:0005575	membrane // integral to membrane // cellular_component	GO:0004896 // GO:0004908 // GO:0004909	cytokine receptor activity // interleukin-1 receptor activity // interleukin-1, Type I, activating receptor activity	---	---
17203633	3.28985	1.61683	-1.67302	1	---	---	---	---	---	---	---	---	---	---	---	---
17210729	5.04242	3.37701	-1.66541	1	---	---	---	---	---	---	---	---	---	---	---	---
17229658	10.7592	9.09399	-1.66525	1	Fcer1g	AK155600	GenBank	0	GO:0001798 // GO:0001805 // GO:0001812 // GO:0002283 // GO:0002431 // GO:0002554 // GO:0006911 // GO:0007165 // GO:0007166 // GO:0007166 // GO:0007229 // GO:0010543 // GO:0016064 // GO:0019886 // GO:0030593 // GO:0032733 // GO:0032755 // GO:0032755 // GO:0032760 // GO:0032760 // GO:0032765 // GO:0032765 // GO:0033026 // GO:0033026 // GO:0038095 // GO:0038095 // GO:0042590 // GO:0042742 // GO:0043…	positive regulation of type IIa hypersensitivity // positive regulation of type III hypersensitivity // positive regulation of type I hypersensitivity // neutrophil activation involved in immune response // Fc receptor mediated stimulatory signaling pathway // serotonin secretion by platelet // phagocytosis, engulfment // signal transduction // cell surface receptor signaling pathway // cell surf…	GO:0005886 // GO:0005887 // GO:0009897 // GO:0016020 // GO:0016021 // GO:0032998 // GO:0045121	plasma membrane // integral to plasma membrane // external side of plasma membrane // membrane // integral to membrane // Fc-epsilon receptor I complex // membrane raft	GO:0004888 // GO:0005515 // GO:0019767 // GO:0019767 // GO:0019863 // GO:0019863 // GO:0019864 // GO:0019863	transmembrane signaling receptor activity // protein binding // IgE receptor activity // IgE receptor activity // IgE binding // IgE binding // IgG binding // IgE binding	---	---
17206591	3.89326	2.22972	-1.66354	1	---	---	---	---	---	---	---	---	---	---	---	---
17410974	8.42381	6.7618	-1.662	1	Cyr61	AK156723	GenBank	0	GO:0001558 // GO:0001649 // GO:0001934 // GO:0002041 // GO:0003181 // GO:0003278 // GO:0003281 // GO:0006935 // GO:0007155 // GO:0007155 // GO:0010518 // GO:0010811 // GO:0016337 // GO:0030198 // GO:0030335 // GO:0030335 // GO:0030513 // GO:0033690 // GO:0043065 // GO:0043066 // GO:0043280 // GO:0044319 // GO:0045597 // GO:0045669 // GO:0045860 // GO:0045944 // GO:0060413 // GO:0060591 // GO:0060…	regulation of cell growth // osteoblast differentiation // positive regulation of protein phosphorylation // intussusceptive angiogenesis // atrioventricular valve morphogenesis // apoptotic process involved in heart morphogenesis // ventricular septum development // chemotaxis // cell adhesion // cell adhesion // positive regulation of phospholipase activity // positive regulation of cell-substr…	GO:0005576	extracellular region	GO:0005178 // GO:0005520 // GO:0008201 // GO:0019838 // GO:0050840	integrin binding // insulin-like growth factor binding // heparin binding // growth factor binding // extracellular matrix binding	---	---
17544061	6.54507	4.88411	-1.66096	1	Cysltr1	AK033476	GenBank	0	GO:0006816 // GO:0006935 // GO:0006954 // GO:0007165 // GO:0007166 // GO:0007186 // GO:0045766 // GO:0045907 // GO:0007186	calcium ion transport // chemotaxis // inflammatory response // signal transduction // cell surface receptor signaling pathway // G-protein coupled receptor signaling pathway // positive regulation of angiogenesis // positive regulation of vasoconstriction // G-protein coupled receptor signaling pathway	GO:0005886 // GO:0005887 // GO:0016020 // GO:0016021	plasma membrane // integral to plasma membrane // membrane // integral to membrane	GO:0004871 // GO:0004930 // GO:0004974 // GO:0004974 // GO:0004974	signal transducer activity // G-protein coupled receptor activity // leukotriene receptor activity // leukotriene receptor activity // leukotriene receptor activity	GenMAPP // GenMAPP	GPCRDB_Class_A_Rhodopsin-like // GPCRDB_Other
17377870	8.46481	6.80416	-1.66065	1	Hck	AK149736	GenBank	0	GO:0006468 // GO:0006887 // GO:0006909 // GO:0006954 // GO:0008284 // GO:0008360 // GO:0016310 // GO:0018108 // GO:0043066 // GO:0045087 // GO:0046777 // GO:0050764 // GO:0050830 // GO:0051090 // GO:0071801 // GO:2000251 // GO:0006909 // GO:0008284 // GO:0008360 // GO:0018108 // GO:0046777 // GO:0050764 // GO:0071801 // GO:2000251	protein phosphorylation // exocytosis // phagocytosis // inflammatory response // positive regulation of cell proliferation // regulation of cell shape // phosphorylation // peptidyl-tyrosine phosphorylation // negative regulation of apoptotic process // innate immune response // protein autophosphorylation // regulation of phagocytosis // defense response to Gram-positive bacterium // regulation…	GO:0005634 // GO:0005737 // GO:0005764 // GO:0005794 // GO:0005856 // GO:0005884 // GO:0005886 // GO:0005901 // GO:0005925 // GO:0016020 // GO:0030054 // GO:0031234 // GO:0031410 // GO:0042995 // GO:0005764 // GO:0005764 // GO:0005829 // GO:0005884 // GO:0005901 // GO:0005925 // GO:0016023 // GO:0030133 // GO:0031234	nucleus // cytoplasm // lysosome // Golgi apparatus // cytoskeleton // actin filament // plasma membrane // caveola // focal adhesion // membrane // cell junction // extrinsic to internal side of plasma membrane // cytoplasmic vesicle // cell projection // lysosome // lysosome // cytosol // actin filament // caveola // focal adhesion // cytoplasmic membrane-bounded vesicle // transport vesicle //…	GO:0000166 // GO:0004672 // GO:0004713 // GO:0004715 // GO:0005515 // GO:0005524 // GO:0016301 // GO:0016740 // GO:0016772 // GO:0042802 // GO:0004713 // GO:0004713	nucleotide binding // protein kinase activity // protein tyrosine kinase activity // non-membrane spanning protein tyrosine kinase activity // protein binding // ATP binding // kinase activity // transferase activity // transferase activity, transferring phosphorus-containing groups // identical protein binding // protein tyrosine kinase activity // protein tyrosine kinase activity	---	---
17209873	3.43257	1.77567	-1.6569	1	---	---	---	---	---	---	---	---	---	---	---	---
17210081	3.07586	1.42017	-1.65569	1	---	---	---	---	---	---	---	---	---	---	---	---
17201859	5.05297	3.39728	-1.65569	1	---	---	---	---	---	---	---	---	---	---	---	---
17206381	3.22918	1.5735	-1.65569	1	---	---	---	---	---	---	---	---	---	---	---	---
17253707	6.60284	4.94783	-1.65501	1	Nos2	AF065919	GenBank	0	GO:0001542 // GO:0001666 // GO:0001974 // GO:0006527 // GO:0006527 // GO:0006801 // GO:0006809 // GO:0006809 // GO:0006954 // GO:0007165 // GO:0007199 // GO:0007243 // GO:0007263 // GO:0008016 // GO:0008217 // GO:0010629 // GO:0010629 // GO:0018119 // GO:0019934 // GO:0031284 // GO:0034612 // GO:0042127 // GO:0042177 // GO:0042742 // GO:0042742 // GO:0043065 // GO:0045776 // GO:0045909 // GO:0050…	ovulation from ovarian follicle // response to hypoxia // blood vessel remodeling // arginine catabolic process // arginine catabolic process // superoxide metabolic process // nitric oxide biosynthetic process // nitric oxide biosynthetic process // inflammatory response // signal transduction // G-protein coupled receptor signaling pathway coupled to cGMP nucleotide second messenger // intracel…	GO:0005615 // GO:0005622 // GO:0005634 // GO:0005737 // GO:0005737 // GO:0005777 // GO:0005829 // GO:0005829 // GO:0012506 // GO:0030863 // GO:0048471 // GO:0048471 // GO:0005622 // GO:0005737 // GO:0005777 // GO:0005829	extracellular space // intracellular // nucleus // cytoplasm // cytoplasm // peroxisome // cytosol // cytosol // vesicle membrane // cortical cytoskeleton // perinuclear region of cytoplasm // perinuclear region of cytoplasm // intracellular // cytoplasm // peroxisome // cytosol	GO:0003958 // GO:0004517 // GO:0004517 // GO:0005102 // GO:0005506 // GO:0005515 // GO:0005516 // GO:0008603 // GO:0010181 // GO:0016491 // GO:0019901 // GO:0020037 // GO:0034617 // GO:0034618 // GO:0042803 // GO:0042803 // GO:0046872 // GO:0050660 // GO:0050661 // GO:0051879 // GO:0003958 // GO:0004517 // GO:0005102 // GO:0005516 // GO:0010181 // GO:0020037 // GO:0050660	NADPH-hemoprotein reductase activity // nitric-oxide synthase activity // nitric-oxide synthase activity // receptor binding // iron ion binding // protein binding // calmodulin binding // cAMP-dependent protein kinase regulator activity // FMN binding // oxidoreductase activity // protein kinase binding // heme binding // tetrahydrobiopterin binding // arginine binding // protein homodimerizatio…	---	---
17203893	3.86846	2.21489	-1.65357	1	---	---	---	---	---	---	---	---	---	---	---	---
17200561	3.73156	2.08271	-1.64885	1	---	---	---	---	---	---	---	---	---	---	---	---
17201835	4.40577	2.75805	-1.64772	1	---	---	---	---	---	---	---	---	---	---	---	---
17209517	4.3688	2.7258	-1.64299	1	---	---	---	---	---	---	---	---	---	---	---	---
17248380	9.23424	7.59132	-1.64292	1	---	n267279	NONCODE	0	---	---	---	---	---	---	---	---
17205261	4.01784	2.37492	-1.64292	1	---	---	---	---	---	---	---	---	---	---	---	---
17209451	4.01784	2.37492	-1.64292	1	---	---	---	---	---	---	---	---	---	---	---	---
17204939	3.80714	2.17456	-1.63257	1	---	---	---	---	---	---	---	---	---	---	---	---
17201245	6.15145	4.52036	-1.63109	1	---	---	---	---	---	---	---	---	---	---	---	---
17218835	6.46633	4.8355	-1.63083	1	Sell	AK137509	GenBank	0	GO:0007155 // GO:0033198 // GO:0042981 // GO:0090023	cell adhesion // response to ATP // regulation of apoptotic process // positive regulation of neutrophil chemotaxis	GO:0005886 // GO:0009897 // GO:0009986 // GO:0016020 // GO:0016021	plasma membrane // external side of plasma membrane // cell surface // membrane // integral to membrane	GO:0002020 // GO:0005515 // GO:0030246 // GO:0050839 // GO:0051861 // GO:0002020	protease binding // protein binding // carbohydrate binding // cell adhesion molecule binding // glycolipid binding // protease binding	---	---
17317637	7.53177	5.90151	-1.63026	1	Sla	AK036167	GenBank	0	---	---	GO:0005737 // GO:0005768	cytoplasm // endosome	GO:0005515	protein binding	---	---
17207907	2.37492	0.745	-1.62992	1	---	---	---	---	---	---	---	---	---	---	---	---
17208183	5.15717	3.52913	-1.62804	1	---	---	---	---	---	---	---	---	---	---	---	---
17206643	4.09892	2.47118	-1.62774	1	---	---	---	---	---	---	---	---	---	---	---	---
17483577	9.73589	8.10846	-1.62743	1	Itgam	AK039444	GenBank	0	GO:0007155 // GO:0007155 // GO:0007159 // GO:0007229 // GO:0014005 // GO:0016337 // GO:0030593 // GO:0045123 // GO:0050798 // GO:0007155 // GO:0006412	cell adhesion // cell adhesion // leukocyte cell-cell adhesion // integrin-mediated signaling pathway // microglia development // cell-cell adhesion // neutrophil chemotaxis // cellular extravasation // activated T cell proliferation // cell adhesion // translation	GO:0005634 // GO:0008305 // GO:0009897 // GO:0009986 // GO:0016020 // GO:0016021 // GO:0016021 // GO:0005622 // GO:0005840	nucleus // integrin complex // external side of plasma membrane // cell surface // membrane // integral to membrane // integral to membrane // intracellular // ribosome	GO:0001846 // GO:0001846 // GO:0001948 // GO:0008201 // GO:0043395 // GO:0046872 // GO:0046982 // GO:0003735	opsonin binding // opsonin binding // glycoprotein binding // heparin binding // heparan sulfate proteoglycan binding // metal ion binding // protein heterodimerization activity // structural constituent of ribosome	GenMAPP	Integrin-mediated_cell_adhesion_KEGG
17526456	6.34068	4.71325	-1.62743	1	---	n290478	NONCODE	0	---	---	---	---	---	---	---	---
17248080	7.02455	5.39906	-1.62549	1	---	---	---	---	---	---	---	---	---	---	---	---
17336502	9.38021	7.75475	-1.62546	1	---	AK005018	GenBank	0	---	---	---	---	---	---	---	---
17205439	5.7893	4.16395	-1.62535	1	---	---	---	---	---	---	---	---	---	---	---	---
17204799	3.309	1.68376	-1.62524	1	---	---	---	---	---	---	---	---	---	---	---	---
17206439	3.76	2.13602	-1.62398	1	---	---	---	---	---	---	---	---	---	---	---	---
17462738	6.90571	5.28234	-1.62337	1	Clec4a3	AK014135	GenBank	0	GO:0006508 // GO:0008150	proteolysis // biological_process	GO:0005575	cellular_component	GO:0003674 // GO:0004190 // GO:0030246	molecular_function // aspartic-type endopeptidase activity // carbohydrate binding	---	---
17200369	5.9595	4.33858	-1.62091	1	---	---	---	---	---	---	---	---	---	---	---	---
17467384	3.63634	2.01895	-1.61739	1	---	BC128281	GenBank	1	---	---	---	---	---	---	---	---
17201169	3.03652	1.42017	-1.61635	1	---	---	---	---	---	---	---	---	---	---	---	---
17205849	5.38531	3.77039	-1.61492	1	---	---	---	---	---	---	---	---	---	---	---	---
17366352	7.71597	6.10606	-1.60991	1	---	n278209	NONCODE	0	---	---	---	---	---	---	---	---
17283548	4.79366	3.18377	-1.60989	1	---	---	---	---	---	---	---	---	---	---	---	---
17319037	9.61133	8.00774	-1.60359	1	Rac2	AK007561	GenBank	0	GO:0006184 // GO:0006935 // GO:0007264 // GO:0008284 // GO:0008284 // GO:0030031 // GO:0030036 // GO:0030036 // GO:0045453 // GO:0060263 // GO:0060263	GTP catabolic process // chemotaxis // small GTPase mediated signal transduction // positive regulation of cell proliferation // positive regulation of cell proliferation // cell projection assembly // actin cytoskeleton organization // actin cytoskeleton organization // bone resorption // regulation of respiratory burst // regulation of respiratory burst	GO:0005622 // GO:0005635 // GO:0005737 // GO:0016020 // GO:0005737 // GO:0016020	intracellular // nuclear envelope // cytoplasm // membrane // cytoplasm // membrane	GO:0000166 // GO:0003924 // GO:0005525	nucleotide binding // GTPase activity // GTP binding	GenMAPP	Integrin-mediated_cell_adhesion_KEGG
17243868	7.02455	5.42247	-1.60208	1	Dram1	BC021433	GenBank	0	GO:0006914 // GO:0006915 // GO:0030262	autophagy // apoptotic process // apoptotic nuclear changes	GO:0005764 // GO:0016020 // GO:0016021 // GO:0005737 // GO:0005765	lysosome // membrane // integral to membrane // cytoplasm // lysosomal membrane	GO:0003674	molecular_function	---	---
17529575	7.44179	5.84009	-1.60169	1	Bcl2a1d	BC053965	GenBank	0	GO:0030217 // GO:0043154 // GO:0050852 // GO:0042981 // GO:0043066	T cell differentiation // negative regulation of cysteine-type endopeptidase activity involved in apoptotic process // T cell receptor signaling pathway // regulation of apoptotic process // negative regulation of apoptotic process	GO:0005575	cellular_component	GO:0043027 // GO:0046982 // GO:0051400	cysteine-type endopeptidase inhibitor activity involved in apoptotic process // protein heterodimerization activity // BH domain binding	GenMAPP	Apoptosis_KEGG
17277685	3.14373	1.54245	-1.60128	1	Gm2042	AK139641	GenBank	0	---	---	---	---	---	---	---	---
17336896	8.17091	6.5718	-1.59911	1	Clic1	AK088809	GenBank	0	GO:0006810 // GO:0006811 // GO:0006821 // GO:0034220 // GO:0034765 // GO:0045669 // GO:0051881 // GO:0051881 // GO:0006821	transport // ion transport // chloride transport // ion transmembrane transport // regulation of ion transmembrane transport // positive regulation of osteoblast differentiation // regulation of mitochondrial membrane potential // regulation of mitochondrial membrane potential // chloride transport	GO:0005634 // GO:0005635 // GO:0005737 // GO:0005739 // GO:0005886 // GO:0016020 // GO:0016021 // GO:0034707 // GO:0048471 // GO:0005635 // GO:0005737 // GO:0048471 // GO:0005634 // GO:0005737 // GO:0031965	nucleus // nuclear envelope // cytoplasm // mitochondrion // plasma membrane // membrane // integral to membrane // chloride channel complex // perinuclear region of cytoplasm // nuclear envelope // cytoplasm // perinuclear region of cytoplasm // nucleus // cytoplasm // nuclear membrane	GO:0005244 // GO:0005247 // GO:0005254 // GO:0005254	voltage-gated ion channel activity // voltage-gated chloride channel activity // chloride channel activity // chloride channel activity	---	---
17477322	4.83402	3.23696	-1.59706	1	Klk1b26	BC024688	GenBank	0	GO:0002035 // GO:0006508 // GO:0031638	brain renin-angiotensin system // proteolysis // zymogen activation	GO:0005615	extracellular space	GO:0003824 // GO:0004252 // GO:0008233 // GO:0008236 // GO:0016787 // GO:0008233	catalytic activity // serine-type endopeptidase activity // peptidase activity // serine-type peptidase activity // hydrolase activity // peptidase activity	---	---
17206153	4.53251	2.93697	-1.59554	1	---	---	---	---	---	---	---	---	---	---	---	---
17341276	4.93523	3.3432	-1.59203	1	Fpr1	AK137714	GenBank	0	GO:0006935 // GO:0007165 // GO:0007186 // GO:0007186 // GO:0042554 // GO:0006935 // GO:0007186	chemotaxis // signal transduction // G-protein coupled receptor signaling pathway // G-protein coupled receptor signaling pathway // superoxide anion generation // chemotaxis // G-protein coupled receptor signaling pathway	GO:0005886 // GO:0016020 // GO:0016021	plasma membrane // membrane // integral to membrane	GO:0004871 // GO:0004930 // GO:0004982 // GO:0004982 // GO:0004982	signal transducer activity // G-protein coupled receptor activity // N-formyl peptide receptor activity // N-formyl peptide receptor activity // N-formyl peptide receptor activity	GenMAPP // GenMAPP	GPCRDB_Class_A_Rhodopsin-like // Peptide_GPCRs
17262342	3.27714	1.6852	-1.59195	1	---	---	---	---	---	---	---	---	---	---	---	---
17204117	2.70827	1.11632	-1.59195	1	---	---	---	---	---	---	---	---	---	---	---	---
17336407	7.8286	6.23898	-1.58962	1	H2-DMa	AK146950	GenBank	0	GO:0002504 // GO:0002636 // GO:0002922 // GO:0006461 // GO:0006955 // GO:0015031 // GO:0016064 // GO:0019882 // GO:0019882 // GO:0019886 // GO:0019886 // GO:0045059 // GO:0045582 // GO:0048839 // GO:0050778 // GO:0051085 // GO:0051085 // GO:0019882	antigen processing and presentation of peptide or polysaccharide antigen via MHC class II // positive regulation of germinal center formation // positive regulation of humoral immune response // protein complex assembly // immune response // protein transport // immunoglobulin mediated immune response // antigen processing and presentation // antigen processing and presentation // antigen process…	GO:0005622 // GO:0005764 // GO:0005765 // GO:0005768 // GO:0005770 // GO:0005771 // GO:0010008 // GO:0016020 // GO:0016021 // GO:0042613 // GO:0005764 // GO:0005765 // GO:0031902	intracellular // lysosome // lysosomal membrane // endosome // late endosome // multivesicular body // endosome membrane // membrane // integral to membrane // MHC class II protein complex // lysosome // lysosomal membrane // late endosome membrane	GO:0005515	protein binding	GenMAPP	Circadian_Exercise
17229620	8.81409	7.22577	-1.58832	1	Fcgr3	AK077227	GenBank	0	GO:0001788 // GO:0001798 // GO:0001805 // GO:0001812 // GO:0001812 // GO:0001820 // GO:0006910 // GO:0006911 // GO:0007166 // GO:0030593 // GO:0038094 // GO:0042535 // GO:0042590 // GO:0045576 // GO:0045576 // GO:0050766 // GO:0050776	antibody-dependent cellular cytotoxicity // positive regulation of type IIa hypersensitivity // positive regulation of type III hypersensitivity // positive regulation of type I hypersensitivity // positive regulation of type I hypersensitivity // serotonin secretion // phagocytosis, recognition // phagocytosis, engulfment // cell surface receptor signaling pathway // neutrophil chemotaxis // Fc-…	GO:0005886 // GO:0016020 // GO:0016021	plasma membrane // membrane // integral to membrane	GO:0019770 // GO:0019770 // GO:0019864 // GO:0019864	IgG receptor activity // IgG receptor activity // IgG binding // IgG binding	---	---
17548850	11.0026	9.41613	-1.5865	1	---	GENSCAN00000006408	ENSEMBL	0	---	---	---	---	---	---	---	---
17514553	5.91161	4.32841	-1.5832	1	Mmp8	AK089234	GenBank	0	GO:0006508 // GO:0030574 // GO:0006508 // GO:0006508	proteolysis // collagen catabolic process // proteolysis // proteolysis	GO:0005576 // GO:0005578 // GO:0005615 // GO:0031012 // GO:0005615 // GO:0005615	extracellular region // proteinaceous extracellular matrix // extracellular space // extracellular matrix // extracellular space // extracellular space	GO:0004222 // GO:0004252 // GO:0005509 // GO:0008233 // GO:0008237 // GO:0008270 // GO:0016787 // GO:0046872 // GO:0004252 // GO:0004252 // GO:0005509 // GO:0008237 // GO:0008270	metalloendopeptidase activity // serine-type endopeptidase activity // calcium ion binding // peptidase activity // metallopeptidase activity // zinc ion binding // hydrolase activity // metal ion binding // serine-type endopeptidase activity // serine-type endopeptidase activity // calcium ion binding // metallopeptidase activity // zinc ion binding	GenMAPP	Matrix_Metalloproteinases
17203205	4.6324	3.0533	-1.57909	1	---	---	---	---	---	---	---	---	---	---	---	---
17346477	6.45719	4.87842	-1.57877	1	---	n281494	NONCODE	0	---	---	---	---	---	---	---	---
17350925	10.1755	8.59941	-1.5761	1	Iigp1	AK089702	GenBank	0	GO:0006184 // GO:0006184 // GO:0010506 // GO:0019221 // GO:0035458 // GO:0042832 // GO:0045087 // GO:0050829 // GO:0008150	GTP catabolic process // GTP catabolic process // regulation of autophagy // cytokine-mediated signaling pathway // cellular response to interferon-beta // defense response to protozoan // innate immune response // defense response to Gram-negative bacterium // biological_process	GO:0005634 // GO:0005737 // GO:0005783 // GO:0005789 // GO:0005794 // GO:0016020 // GO:0020005 // GO:0005789 // GO:0020005 // GO:0031965 // GO:0032580 // GO:0005575	nucleus // cytoplasm // endoplasmic reticulum // endoplasmic reticulum membrane // Golgi apparatus // membrane // symbiont-containing vacuole membrane // endoplasmic reticulum membrane // symbiont-containing vacuole membrane // nuclear membrane // Golgi cisterna membrane // cellular_component	GO:0000166 // GO:0003924 // GO:0003924 // GO:0005525 // GO:0016787 // GO:0016817 // GO:0019003 // GO:0042802 // GO:0005525 // GO:0003674	nucleotide binding // GTPase activity // GTPase activity // GTP binding // hydrolase activity // hydrolase activity, acting on acid anhydrides // GDP binding // identical protein binding // GTP binding // molecular_function	---	---
17471550	5.91161	4.33606	-1.57556	1	Olr1	AK154687	GenBank	0	GO:0006954 // GO:0007155 // GO:0007159 // GO:0008219 // GO:0042157 // GO:0006954 // GO:0007159 // GO:0008219 // GO:0042157 // GO:0042542	inflammatory response // cell adhesion // leukocyte cell-cell adhesion // cell death // lipoprotein metabolic process // inflammatory response // leukocyte cell-cell adhesion // cell death // lipoprotein metabolic process // response to hydrogen peroxide	GO:0005576 // GO:0005886 // GO:0016020 // GO:0016021 // GO:0019897	extracellular region // plasma membrane // membrane // integral to membrane // extrinsic to plasma membrane	GO:0005041 // GO:0030246	low-density lipoprotein receptor activity // carbohydrate binding	---	---
17202183	4.38488	2.81932	-1.56556	1	---	---	---	---	---	---	---	---	---	---	---	---
17407412	7.33195	5.76678	-1.56517	1	Sprr1a	AK144782	GenBank	0	GO:0018149 // GO:0031424	peptide cross-linking // keratinization	GO:0005737 // GO:0071944	cytoplasm // cell periphery	---	---	---	---
17408960	9.78805	8.22334	-1.56471	1	Cd53	AK156510	GenBank	0	GO:0016337 // GO:0045661 // GO:1901741	cell-cell adhesion // regulation of myoblast differentiation // positive regulation of myoblast fusion	GO:0001772 // GO:0009986 // GO:0016020 // GO:0016021 // GO:0001772 // GO:0009986 // GO:0005886 // GO:0005911	immunological synapse // cell surface // membrane // integral to membrane // immunological synapse // cell surface // plasma membrane // cell-cell junction	---	---	---	---
17230034	5.38887	3.82481	-1.56406	1	AI607873	AK054438	GenBank	0	GO:0008150	biological_process	GO:0005575	cellular_component	GO:0003674	molecular_function	---	---
17206405	3.55634	1.99751	-1.55884	1	---	---	---	---	---	---	---	---	---	---	---	---
17470580	8.61403	7.05714	-1.5569	1	Apobec1	AK146427	GenBank	0	GO:0006397 // GO:0006970 // GO:0009972 // GO:0010332 // GO:0016554 // GO:0016554 // GO:0016556 // GO:0016556 // GO:0042127 // GO:0042157 // GO:0042158 // GO:0042493 // GO:0042953 // GO:0045471 // GO:0048255 // GO:0051592 // GO:0051607 // GO:0080111 // GO:0090310 // GO:0006970 // GO:0010043 // GO:0016554 // GO:0016556 // GO:0032869 // GO:0042493 // GO:0045471 // GO:0051592 // GO:0051607	mRNA processing // response to osmotic stress // cytidine deamination // response to gamma radiation // cytidine to uridine editing // cytidine to uridine editing // mRNA modification // mRNA modification // regulation of cell proliferation // lipoprotein metabolic process // lipoprotein biosynthetic process // response to drug // lipoprotein transport // response to ethanol // mRNA stabilization…	GO:0005634 // GO:0005737 // GO:0005737 // GO:0005737	nucleus // cytoplasm // cytoplasm // cytoplasm	GO:0004126 // GO:0008270 // GO:0016787 // GO:0016814 // GO:0017091 // GO:0046872 // GO:0003824	cytidine deaminase activity // zinc ion binding // hydrolase activity // hydrolase activity, acting on carbon-nitrogen (but not peptide) bonds, in cyclic amidines // AU-rich element binding // metal ion binding // catalytic activity	---	---
17407850	7.72469	6.16837	-1.55632	1	Ecm1	AK153009	GenBank	0	GO:0001503 // GO:0001525 // GO:0001938 // GO:0001960 // GO:0002828 // GO:0006357 // GO:0006954 // GO:0007165 // GO:0010466 // GO:0030500 // GO:0030502 // GO:0031214 // GO:0043123 // GO:0045766 // GO:2000404 // GO:0001938 // GO:0010466 // GO:0030502 // GO:0045766	ossification // angiogenesis // positive regulation of endothelial cell proliferation // negative regulation of cytokine-mediated signaling pathway // regulation of type 2 immune response // regulation of transcription from RNA polymerase II promoter // inflammatory response // signal transduction // negative regulation of peptidase activity // regulation of bone mineralization // negative regula…	GO:0005576 // GO:0005578 // GO:0005615 // GO:0031012 // GO:0005615	extracellular region // proteinaceous extracellular matrix // extracellular space // extracellular matrix // extracellular space	GO:0002020 // GO:0004871 // GO:0005134 // GO:0008022 // GO:0019899 // GO:0043236	protease binding // signal transducer activity // interleukin-2 receptor binding // protein C-terminus binding // enzyme binding // laminin binding	---	---
17336432	9.36788	7.81229	-1.5556	1	---	n281178	NONCODE	0	---	---	---	---	---	---	---	---
17464950	4.69352	3.13809	-1.55543	1	Tfec	AK137141	GenBank	0	GO:0006351 // GO:0006355 // GO:0034605 // GO:0006355	transcription, DNA-dependent // regulation of transcription, DNA-dependent // cellular response to heat // regulation of transcription, DNA-dependent	GO:0005634	nucleus	GO:0003677 // GO:0046983	DNA binding // protein dimerization activity	---	---
17204657	4.27394	2.71946	-1.55448	1	---	---	---	---	---	---	---	---	---	---	---	---
17221250	8.20064	6.64669	-1.55395	1	---	---	---	---	---	---	---	---	---	---	---	---
17210179	5.52296	3.96929	-1.55367	1	---	---	---	---	---	---	---	---	---	---	---	---
17210071	5.10633	3.55416	-1.55217	1	---	---	---	---	---	---	---	---	---	---	---	---
17492239	8.69031	7.13815	-1.55215	1	AU020206	XR_105121	RefSeq	0	---	---	---	---	---	---	---	---
17206367	3.0703	1.52108	-1.54922	1	---	---	---	---	---	---	---	---	---	---	---	---
17203473	6.45322	4.90684	-1.54638	1	---	---	---	---	---	---	---	---	---	---	---	---
17391056	5.30321	3.76	-1.54321	1	---	n281190	NONCODE	0	---	---	---	---	---	---	---	---
17313050	7.84212	6.30132	-1.5408	1	Apobec3	BC007182	GenBank	0	GO:0010529 // GO:0010529 // GO:0045071 // GO:0045087 // GO:0051607 // GO:0008152 // GO:0051607	negative regulation of transposition // negative regulation of transposition // negative regulation of viral genome replication // innate immune response // defense response to virus // metabolic process // defense response to virus	GO:0005634 // GO:0005737 // GO:0005737	nucleus // cytoplasm // cytoplasm	GO:0003824 // GO:0005515 // GO:0008270 // GO:0016787 // GO:0016814 // GO:0046872 // GO:0047844	catalytic activity // protein binding // zinc ion binding // hydrolase activity // hydrolase activity, acting on carbon-nitrogen (but not peptide) bonds, in cyclic amidines // metal ion binding // deoxycytidine deaminase activity	---	---
17200229	5.03228	3.49189	-1.54039	1	---	---	---	---	---	---	---	---	---	---	---	---
17470796	9.02561	7.4854	-1.54021	1	Ptpn6	AK132509	GenBank	0	GO:0002924 // GO:0006470 // GO:0006470 // GO:0006470 // GO:0008283 // GO:0008284 // GO:0014068 // GO:0016311 // GO:0018108 // GO:0019221 // GO:0030154 // GO:0035335 // GO:0035556 // GO:0042130 // GO:0042267 // GO:0043407 // GO:0043409 // GO:0045577 // GO:0050732 // GO:0050732 // GO:0050853 // GO:0050860 // GO:0070372 // GO:2000045 // GO:0006470 // GO:0035335 // GO:0035335 // GO:0008283 // GO:0030…	negative regulation of humoral immune response mediated by circulating immunoglobulin // protein dephosphorylation // protein dephosphorylation // protein dephosphorylation // cell proliferation // positive regulation of cell proliferation // positive regulation of phosphatidylinositol 3-kinase cascade // dephosphorylation // peptidyl-tyrosine phosphorylation // cytokine-mediated signaling pathwa…	GO:0005634 // GO:0005737 // GO:0005737 // GO:0042105 // GO:0005634 // GO:0005737 // GO:0005829	nucleus // cytoplasm // cytoplasm // alpha-beta T cell receptor complex // nucleus // cytoplasm // cytosol	GO:0001784 // GO:0004721 // GO:0004725 // GO:0005001 // GO:0005515 // GO:0016787 // GO:0016791 // GO:0017124 // GO:0019901 // GO:0042169 // GO:0046703 // GO:0004725 // GO:0004725 // GO:0005001	phosphotyrosine binding // phosphoprotein phosphatase activity // protein tyrosine phosphatase activity // transmembrane receptor protein tyrosine phosphatase activity // protein binding // hydrolase activity // phosphatase activity // SH3 domain binding // protein kinase binding // SH2 domain binding // natural killer cell lectin-like receptor binding // protein tyrosine phosphatase activity // …	---	---
17514435	6.94091	5.404	-1.53691	1	---	n287308	NONCODE	0	---	---	---	---	---	---	---	---
17201165	2.95698	1.42017	-1.53681	1	---	---	---	---	---	---	---	---	---	---	---	---
17203617	5.23091	3.69437	-1.53654	1	---	---	---	---	---	---	---	---	---	---	---	---
17201047	3.8206	2.28535	-1.53525	1	---	---	---	---	---	---	---	---	---	---	---	---
17325438	7.74505	6.21238	-1.53268	1	Hcls1	AK040049	GenBank	0	GO:0000122 // GO:0008284 // GO:0009725 // GO:0014068 // GO:0030218 // GO:0030833 // GO:0030854 // GO:0030854 // GO:0033138 // GO:0042531 // GO:0042993 // GO:0045651 // GO:0045944 // GO:0045944 // GO:0050731 // GO:0051897 // GO:0071345 // GO:2000107 // GO:0014068 // GO:0030833 // GO:0030854 // GO:0033138 // GO:0042993 // GO:0045944 // GO:0050731 // GO:0051897 // GO:0071345 // GO:2000107	negative regulation of transcription from RNA polymerase II promoter // positive regulation of cell proliferation // response to hormone stimulus // positive regulation of phosphatidylinositol 3-kinase cascade // erythrocyte differentiation // regulation of actin filament polymerization // positive regulation of granulocyte differentiation // positive regulation of granulocyte differentiation // …	GO:0005634 // GO:0005634 // GO:0005667 // GO:0005737 // GO:0005737 // GO:0005739 // GO:0005886 // GO:0005667 // GO:0005886	nucleus // nucleus // transcription factor complex // cytoplasm // cytoplasm // mitochondrion // plasma membrane // transcription factor complex // plasma membrane	GO:0001085 // GO:0005515 // GO:0017124 // GO:0017124 // GO:0019901 // GO:0032403 // GO:0001085 // GO:0019901	RNA polymerase II transcription factor binding // protein binding // SH3 domain binding // SH3 domain binding // protein kinase binding // protein complex binding // RNA polymerase II transcription factor binding // protein kinase binding	---	---
17300279	9.21602	7.68447	-1.53154	1	Mmp14	AK040968	GenBank	0	GO:0006508 // GO:0009725 // GO:0010952 // GO:0016477 // GO:0030307 // GO:0030324 // GO:0030335 // GO:0030574 // GO:0031638 // GO:0048754 // GO:0048771 // GO:0051895 // GO:0001503 // GO:0001525 // GO:0001541 // GO:0001666 // GO:0001935 // GO:0006355 // GO:0006979 // GO:0009612 // GO:0009725 // GO:0010952 // GO:0014070 // GO:0030307 // GO:0030335 // GO:0043615 // GO:0043627 // GO:0048771 // GO:0051…	proteolysis // response to hormone stimulus // positive regulation of peptidase activity // cell migration // positive regulation of cell growth // lung development // positive regulation of cell migration // collagen catabolic process // zymogen activation // branching morphogenesis of an epithelial tube // tissue remodeling // negative regulation of focal adhesion assembly // ossification // an…	GO:0005737 // GO:0016020 // GO:0016021 // GO:0031012 // GO:0005737 // GO:0042470	cytoplasm // membrane // integral to membrane // extracellular matrix // cytoplasm // melanosome	GO:0003700 // GO:0004222 // GO:0005178 // GO:0005509 // GO:0008233 // GO:0008237 // GO:0008270 // GO:0016504 // GO:0016787 // GO:0046872 // GO:0005178 // GO:0016504	sequence-specific DNA binding transcription factor activity // metalloendopeptidase activity // integrin binding // calcium ion binding // peptidase activity // metallopeptidase activity // zinc ion binding // peptidase activator activity // hydrolase activity // metal ion binding // integrin binding // peptidase activator activity	GenMAPP	Matrix_Metalloproteinases
17202177	3.83632	2.30542	-1.53091	1	---	---	---	---	---	---	---	---	---	---	---	---
17200125	3.70607	2.17527	-1.53081	1	---	---	---	---	---	---	---	---	---	---	---	---
17208067	4.39792	2.87011	-1.52781	1	---	---	---	---	---	---	---	---	---	---	---	---
17405458	6.39763	4.8707	-1.52693	1	---	n266783	NONCODE	0	---	---	---	---	---	---	---	---
17248079	2.92005	1.39517	-1.52488	1	---	---	---	---	---	---	---	---	---	---	---	---
17500327	7.47447	5.95275	-1.52172	1	Eif4ebp1	AK013033	GenBank	0	GO:0000082 // GO:0006417 // GO:0006446 // GO:0008286 // GO:0017148 // GO:0031333 // GO:0031929 // GO:0045931 // GO:0045947 // GO:0045947 // GO:0000082 // GO:0017148 // GO:0030324 // GO:0031333 // GO:0031929 // GO:0031929 // GO:0045471 // GO:0045931 // GO:0045947	G1/S transition of mitotic cell cycle // regulation of translation // regulation of translational initiation // insulin receptor signaling pathway // negative regulation of translation // negative regulation of protein complex assembly // TOR signaling cascade // positive regulation of mitotic cell cycle // negative regulation of translational initiation // negative regulation of translational in…	GO:0005634 // GO:0005737 // GO:0005737 // GO:0043234 // GO:0005634 // GO:0005737 // GO:0043234	nucleus // cytoplasm // cytoplasm // protein complex // nucleus // cytoplasm // protein complex	GO:0005515 // GO:0008190 // GO:0008190 // GO:0030371 // GO:0031369 // GO:0008190 // GO:0030371 // GO:0031369	protein binding // eukaryotic initiation factor 4E binding // eukaryotic initiation factor 4E binding // translation repressor activity // translation initiation factor binding // eukaryotic initiation factor 4E binding // translation repressor activity // translation initiation factor binding	GenMAPP	Translation_Factors
17208741	4.29571	2.77425	-1.52146	1	---	---	---	---	---	---	---	---	---	---	---	---
17207079	2.98133	1.46214	-1.51918	1	---	---	---	---	---	---	---	---	---	---	---	---
17214197	9.04164	7.52249	-1.51915	1	---	n264701	NONCODE	0	---	---	---	---	---	---	---	---
17206869	3.18592	1.66742	-1.5185	1	---	---	---	---	---	---	---	---	---	---	---	---
17343628	6.78511	5.26791	-1.51719	1	Angptl4	AK009161	GenBank	0	GO:0009267 // GO:0043066 // GO:0043066 // GO:0045834 // GO:0051005 // GO:0051005 // GO:0051260 // GO:0070328 // GO:0043066 // GO:0043086 // GO:2000352 // GO:0001666 // GO:0051260	cellular response to starvation // negative regulation of apoptotic process // negative regulation of apoptotic process // positive regulation of lipid metabolic process // negative regulation of lipoprotein lipase activity // negative regulation of lipoprotein lipase activity // protein homooligomerization // triglyceride homeostasis // negative regulation of apoptotic process // negative regula…	GO:0005576 // GO:0005576 // GO:0005578 // GO:0005615 // GO:0005615 // GO:0005576 // GO:0005615 // GO:0005576 // GO:0005615	extracellular region // extracellular region // proteinaceous extracellular matrix // extracellular space // extracellular space // extracellular region // extracellular space // extracellular region // extracellular space	GO:0004857 // GO:0004857	enzyme inhibitor activity // enzyme inhibitor activity	---	---
17357810	11.0951	9.58287	-1.51223	1	Mpeg1	AK030216	GenBank	0	---	---	GO:0016020 // GO:0016021	membrane // integral to membrane	---	---	GenMAPP	Cell_Cycle_KEGG
17204663	4.66553	3.15628	-1.50925	1	---	---	---	---	---	---	---	---	---	---	---	---
17203221	3.43406	1.93024	-1.50382	1	---	---	---	---	---	---	---	---	---	---	---	---
17210083	3.61738	2.11359	-1.50379	1	---	---	---	---	---	---	---	---	---	---	---	---
17207787	3.86004	2.35739	-1.50266	1	---	---	---	---	---	---	---	---	---	---	---	---
17256784	6.56935	5.06738	-1.50197	1	Tmem106a	AK136954	GenBank	0	GO:0008150	biological_process	GO:0016020 // GO:0016021 // GO:0005575	membrane // integral to membrane // cellular_component	GO:0003674	molecular_function	GenMAPP	mRNA_processing_binding_Reactome
17209679	2.50486	1.00659	-1.49827	1	---	---	---	---	---	---	---	---	---	---	---	---
17201797	5.07167	3.57395	-1.49772	1	---	---	---	---	---	---	---	---	---	---	---	---
17201973	5.07167	3.57395	-1.49772	1	---	---	---	---	---	---	---	---	---	---	---	---
17208555	5.19852	3.70104	-1.49748	1	---	---	---	---	---	---	---	---	---	---	---	---
17206047	2.81546	1.31798	-1.49748	1	---	---	---	---	---	---	---	---	---	---	---	---
17210345	3.32466	1.829	-1.49565	1	---	---	---	---	---	---	---	---	---	---	---	---
17201775	3.41184	1.9171	-1.49474	1	---	---	---	---	---	---	---	---	---	---	---	---
17201951	3.41184	1.9171	-1.49474	1	---	---	---	---	---	---	---	---	---	---	---	---
17299329	7.86255	6.36912	-1.49343	1	Lgals3	AK008593	GenBank	0	GO:0001501 // GO:0006397 // GO:0008380 // GO:0030154 // GO:0030198 // GO:0045087	skeletal system development // mRNA processing // RNA splicing // cell differentiation // extracellular matrix organization // innate immune response	GO:0005576 // GO:0005578 // GO:0005634 // GO:0005634 // GO:0005681 // GO:0005737 // GO:0005737 // GO:0005743 // GO:0031012 // GO:0005634 // GO:0005737 // GO:0005743 // GO:0031012	extracellular region // proteinaceous extracellular matrix // nucleus // nucleus // spliceosomal complex // cytoplasm // cytoplasm // mitochondrial inner membrane // extracellular matrix // nucleus // cytoplasm // mitochondrial inner membrane // extracellular matrix	GO:0005515 // GO:0019863 // GO:0030246	protein binding // IgE binding // carbohydrate binding	---	---
17523659	6.68459	5.1917	-1.49289	1	Ccr5	AK141906	GenBank	0	GO:0006816 // GO:0006935 // GO:0006952 // GO:0006954 // GO:0006955 // GO:0007165 // GO:0007186 // GO:0007186 // GO:0007204 // GO:0007267 // GO:0010628 // GO:0014808 // GO:0019722 // GO:0022409 // GO:0030336 // GO:0030517 // GO:0030818 // GO:0031620 // GO:0031622 // GO:0032496 // GO:0032755 // GO:0032760 // GO:0045666 // GO:0050718 // GO:0050729 // GO:0060139 // GO:0070098 // GO:0070098 // GO:0070…	calcium ion transport // chemotaxis // defense response // inflammatory response // immune response // signal transduction // G-protein coupled receptor signaling pathway // G-protein coupled receptor signaling pathway // elevation of cytosolic calcium ion concentration // cell-cell signaling // positive regulation of gene expression // release of sequestered calcium ion into cytosol by sarcoplas…	GO:0005737 // GO:0005768 // GO:0005886 // GO:0009897 // GO:0009897 // GO:0009986 // GO:0016020 // GO:0016021 // GO:0009897	cytoplasm // endosome // plasma membrane // external side of plasma membrane // external side of plasma membrane // cell surface // membrane // integral to membrane // external side of plasma membrane	GO:0001948 // GO:0003779 // GO:0004871 // GO:0004930 // GO:0004950 // GO:0016493 // GO:0016493 // GO:0019901 // GO:0019957 // GO:0019957 // GO:0071791 // GO:0016493 // GO:0016493	glycoprotein binding // actin binding // signal transducer activity // G-protein coupled receptor activity // chemokine receptor activity // C-C chemokine receptor activity // C-C chemokine receptor activity // protein kinase binding // C-C chemokine binding // C-C chemokine binding // chemokine (C-C motif) ligand 5 binding // C-C chemokine receptor activity // C-C chemokine receptor activity	GenMAPP // GenMAPP	GPCRDB_Class_A_Rhodopsin-like // Peptide_GPCRs
17200655	4.0967	2.6039	-1.4928	1	---	---	---	---	---	---	---	---	---	---	---	---
17424077	8.20061	6.70815	-1.49246	1	B4galt1	AK029474	GenBank	0	GO:0002064 // GO:0002526 // GO:0005975 // GO:0005989 // GO:0006012 // GO:0006486 // GO:0007155 // GO:0007339 // GO:0007339 // GO:0007341 // GO:0008285 // GO:0008285 // GO:0009101 // GO:0009312 // GO:0009312 // GO:0030198 // GO:0030879 // GO:0042060 // GO:0042127 // GO:0043065 // GO:0045136 // GO:0048754 // GO:0050900 // GO:0051270 // GO:0060046 // GO:0060054 // GO:0060055 // GO:0060058 // GO:0006…	epithelial cell development // acute inflammatory response // carbohydrate metabolic process // lactose biosynthetic process // galactose metabolic process // protein glycosylation // cell adhesion // binding of sperm to zona pellucida // binding of sperm to zona pellucida // penetration of zona pellucida // negative regulation of cell proliferation // negative regulation of cell proliferation //…	GO:0000138 // GO:0005576 // GO:0005794 // GO:0005794 // GO:0005886 // GO:0009897 // GO:0009986 // GO:0009986 // GO:0016020 // GO:0016021 // GO:0016323 // GO:0030057 // GO:0030112 // GO:0031526 // GO:0000138 // GO:0005794 // GO:0005886 // GO:0009897 // GO:0009986 // GO:0016323 // GO:0030057 // GO:0030112 // GO:0031526 // GO:0032580	Golgi trans cisterna // extracellular region // Golgi apparatus // Golgi apparatus // plasma membrane // external side of plasma membrane // cell surface // cell surface // membrane // integral to membrane // basolateral plasma membrane // desmosome // glycocalyx // brush border membrane // Golgi trans cisterna // Golgi apparatus // plasma membrane // external side of plasma membrane // cell surf…	GO:0003831 // GO:0003831 // GO:0003831 // GO:0003945 // GO:0004461 // GO:0008092 // GO:0008378 // GO:0016740 // GO:0016757 // GO:0035250 // GO:0042803 // GO:0043014 // GO:0046872 // GO:0048487 // GO:0003831 // GO:0003945 // GO:0004461 // GO:0035250 // GO:0042803 // GO:0043014 // GO:0048487	beta-N-acetylglucosaminylglycopeptide beta-1,4-galactosyltransferase activity // beta-N-acetylglucosaminylglycopeptide beta-1,4-galactosyltransferase activity // beta-N-acetylglucosaminylglycopeptide beta-1,4-galactosyltransferase activity // N-acetyllactosamine synthase activity // lactose synthase activity // cytoskeletal protein binding // galactosyltransferase activity // transferase activity…	---	---
17547662	7.14853	5.65907	-1.48946	1	Gm5068	XM_003085822	RefSeq	0	---	---	---	---	---	---	---	---
17205691	5.78651	4.29741	-1.4891	1	---	---	---	---	---	---	---	---	---	---	---	---
17202129	2.94091	1.45182	-1.4891	1	---	---	---	---	---	---	---	---	---	---	---	---
17467537	3.93342	2.4447	-1.48872	1	---	GENSCAN00000031254	ENSEMBL	0	---	---	---	---	---	---	---	---
17204303	3.87401	2.38581	-1.48821	1	---	---	---	---	---	---	---	---	---	---	---	---
17200479	3.9204	2.43487	-1.48553	1	---	---	---	---	---	---	---	---	---	---	---	---
17296558	7.34752	5.86273	-1.48479	1	---	n265670	NONCODE	0	---	---	---	---	---	---	---	---
17202307	3.62794	2.14531	-1.48263	1	---	---	---	---	---	---	---	---	---	---	---	---
17401269	5.58539	4.10414	-1.48125	1	Ptpn22	AK153812	GenBank	0	GO:0006470 // GO:0006470 // GO:0016311 // GO:0030217 // GO:0032817 // GO:0035335 // GO:0035644 // GO:0050852 // GO:0050860 // GO:0050868 // GO:0050868 // GO:0006470 // GO:0032817 // GO:0035335 // GO:0035335 // GO:0050860	protein dephosphorylation // protein dephosphorylation // dephosphorylation // T cell differentiation // regulation of natural killer cell proliferation // peptidyl-tyrosine dephosphorylation // phosphoanandamide dephosphorylation // T cell receptor signaling pathway // negative regulation of T cell receptor signaling pathway // negative regulation of T cell activation // negative regulation of T…	GO:0005634 // GO:0005634 // GO:0005737 // GO:0005737 // GO:0009898 // GO:0009898 // GO:0048471 // GO:0005737 // GO:0048471	nucleus // nucleus // cytoplasm // cytoplasm // internal side of plasma membrane // internal side of plasma membrane // perinuclear region of cytoplasm // cytoplasm // perinuclear region of cytoplasm	GO:0004721 // GO:0004725 // GO:0005515 // GO:0016787 // GO:0016791 // GO:0017124 // GO:0019900 // GO:0004725 // GO:0004725	phosphoprotein phosphatase activity // protein tyrosine phosphatase activity // protein binding // hydrolase activity // phosphatase activity // SH3 domain binding // kinase binding // protein tyrosine phosphatase activity // protein tyrosine phosphatase activity	---	---
17363470	6.27415	4.79531	-1.47885	1	---	n284690	NONCODE	0	---	---	---	---	---	---	---	---
17364280	7.31949	5.84624	-1.47325	1	Myof	AK009153	GenBank	0	GO:0001778 // GO:0030947 // GO:0034605	plasma membrane repair // regulation of vascular endothelial growth factor receptor signaling pathway // cellular response to heat	GO:0005634 // GO:0005886 // GO:0005901 // GO:0016020 // GO:0016021 // GO:0031410 // GO:0043231 // GO:0070062 // GO:0005886 // GO:0030659 // GO:0031410 // GO:0031965 // GO:0043231 // GO:0070062	nucleus // plasma membrane // caveola // membrane // integral to membrane // cytoplasmic vesicle // intracellular membrane-bounded organelle // extracellular vesicular exosome // plasma membrane // cytoplasmic vesicle membrane // cytoplasmic vesicle // nuclear membrane // intracellular membrane-bounded organelle // extracellular vesicular exosome	GO:0005543 // GO:0005543	phospholipid binding // phospholipid binding	---	---
17201099	4.0106	2.53793	-1.47267	1	---	---	---	---	---	---	---	---	---	---	---	---
17207905	3.82336	2.35124	-1.47212	1	---	---	---	---	---	---	---	---	---	---	---	---
17205251	4.27253	2.80153	-1.471	1	---	---	---	---	---	---	---	---	---	---	---	---
17209441	4.27253	2.80153	-1.471	1	---	---	---	---	---	---	---	---	---	---	---	---
17200211	4.62858	3.15764	-1.47095	1	---	---	---	---	---	---	---	---	---	---	---	---
17208937	3.44401	1.97421	-1.4698	1	---	---	---	---	---	---	---	---	---	---	---	---
17393789	8.61603	7.14739	-1.46864	1	Tgm2	AK052912	GenBank	0	GO:0001974 // GO:0006917 // GO:0007186 // GO:0007200 // GO:0008152 // GO:0018149 // GO:0018153 // GO:0043123 // GO:0043277 // GO:0045785 // GO:0048661 // GO:0050729 // GO:0051260 // GO:0051482 // GO:0060445 // GO:0060662 // GO:0007200 // GO:0018149 // GO:0043277	blood vessel remodeling // induction of apoptosis // G-protein coupled receptor signaling pathway // phospholipase C-activating G-protein coupled receptor signaling pathway // metabolic process // peptide cross-linking // isopeptide cross-linking via N6-(L-isoglutamyl)-L-lysine // positive regulation of I-kappaB kinase/NF-kappaB cascade // apoptotic cell clearance // positive regulation of cell a…	GO:0005578 // GO:0005737 // GO:0005739 // GO:0005829 // GO:0005886 // GO:0016020 // GO:0005737	proteinaceous extracellular matrix // cytoplasm // mitochondrion // cytosol // plasma membrane // membrane // cytoplasm	GO:0003810 // GO:0003810 // GO:0005509 // GO:0005525 // GO:0005525 // GO:0008483 // GO:0016740 // GO:0016746 // GO:0019904 // GO:0046872 // GO:0003810 // GO:0008483	protein-glutamine gamma-glutamyltransferase activity // protein-glutamine gamma-glutamyltransferase activity // calcium ion binding // GTP binding // GTP binding // transaminase activity // transferase activity // transferase activity, transferring acyl groups // protein domain specific binding // metal ion binding // protein-glutamine gamma-glutamyltransferase activity // transaminase activity	---	---
17210067	3.81532	2.34783	-1.46749	1	---	---	---	---	---	---	---	---	---	---	---	---
17219435	6.58201	5.11491	-1.4671	1	Slamf6	AK042280	GenBank	0	---	---	GO:0005886 // GO:0005887 // GO:0016020 // GO:0016021	plasma membrane // integral to plasma membrane // membrane // integral to membrane	GO:0004872	receptor activity	---	---
17206793	2.82932	1.36236	-1.46696	1	---	---	---	---	---	---	---	---	---	---	---	---
17205483	4.61209	3.14687	-1.46522	1	---	---	---	---	---	---	---	---	---	---	---	---
17208667	2.8845	1.42017	-1.46433	1	---	---	---	---	---	---	---	---	---	---	---	---
17200653	3.44497	1.98092	-1.46405	1	---	---	---	---	---	---	---	---	---	---	---	---
17450515	5.64831	4.18567	-1.46264	1	Gbp11	EU304258	GenBank	0	GO:0006184 // GO:0008150	GTP catabolic process // biological_process	GO:0005575	cellular_component	GO:0003674 // GO:0003924 // GO:0005525	molecular_function // GTPase activity // GTP binding	---	---
17216721	3.99019	2.52783	-1.46236	1	---	ENSMUST00000158649	ENSEMBL	0	---	---	---	---	---	---	---	---
17206953	4.33976	2.87979	-1.45997	1	---	---	---	---	---	---	---	---	---	---	---	---
17322355	7.93784	6.47812	-1.45972	1	Gpr84	AF272948	GenBank	0	GO:0007165 // GO:0007186	signal transduction // G-protein coupled receptor signaling pathway	GO:0005886 // GO:0016020 // GO:0016021	plasma membrane // membrane // integral to membrane	GO:0004871 // GO:0004930	signal transducer activity // G-protein coupled receptor activity	GenMAPP	GPCRDB_Other
17204851	5.13504	3.67536	-1.45968	1	---	---	---	---	---	---	---	---	---	---	---	---
17208425	5.85645	4.39784	-1.45861	1	---	---	---	---	---	---	---	---	---	---	---	---
17205141	3.03199	1.5735	-1.45849	1	---	---	---	---	---	---	---	---	---	---	---	---
17209331	3.03199	1.5735	-1.45849	1	---	---	---	---	---	---	---	---	---	---	---	---
17201241	5.21711	3.76	-1.45711	1	---	---	---	---	---	---	---	---	---	---	---	---
17249990	8.67033	7.21461	-1.45572	1	Irgm2	AK142291	GenBank	0	GO:0006184 // GO:0034341 // GO:0034341 // GO:0042742 // GO:0042832	GTP catabolic process // response to interferon-gamma // response to interferon-gamma // defense response to bacterium // defense response to protozoan	GO:0005794 // GO:0020003 // GO:0016020	Golgi apparatus // symbiont-containing vacuole // membrane	GO:0003924 // GO:0005525 // GO:0016817	GTPase activity // GTP binding // hydrolase activity, acting on acid anhydrides	---	---
17336446	9.08624	7.63103	-1.45521	1	Psmb8	AK031801	GenBank	0	GO:0006508 // GO:0019882 // GO:0030154 // GO:0045444 // GO:0045444 // GO:0051603 // GO:0045444	proteolysis // antigen processing and presentation // cell differentiation // fat cell differentiation // fat cell differentiation // proteolysis involved in cellular protein catabolic process // fat cell differentiation	GO:0000502 // GO:0005634 // GO:0005737 // GO:0005839 // GO:0005829 // GO:0005839	proteasome complex // nucleus // cytoplasm // proteasome core complex // cytosol // proteasome core complex	GO:0004175 // GO:0004298 // GO:0008233 // GO:0016787	endopeptidase activity // threonine-type endopeptidase activity // peptidase activity // hydrolase activity	GenMAPP	Proteasome_Degradation
17374488	7.47192	6.01671	-1.45521	1	Thbs1	AK080686	GenBank	0	GO:0000187 // GO:0001937 // GO:0001953 // GO:0002040 // GO:0002581 // GO:0002605 // GO:0003151 // GO:0003197 // GO:0003417 // GO:0003417 // GO:0006917 // GO:0006954 // GO:0007050 // GO:0007155 // GO:0009749 // GO:0010595 // GO:0010596 // GO:0010748 // GO:0010751 // GO:0010754 // GO:0010757 // GO:0010759 // GO:0010763 // GO:0010811 // GO:0016477 // GO:0016525 // GO:0016525 // GO:0018149 // GO:0030…	activation of MAPK activity // negative regulation of endothelial cell proliferation // negative regulation of cell-matrix adhesion // sprouting angiogenesis // negative regulation of antigen processing and presentation of peptide or polysaccharide antigen via MHC class II // negative regulation of dendritic cell antigen processing and presentation // outflow tract morphogenesis // endocardial cu…	GO:0005576 // GO:0005577 // GO:0005615 // GO:0005615 // GO:0009897 // GO:0030141 // GO:0031012 // GO:0031091 // GO:0070062 // GO:0005783 // GO:0016529 // GO:0005577 // GO:0009897 // GO:0009986 // GO:0030141 // GO:0031091 // GO:0070062	extracellular region // fibrinogen complex // extracellular space // extracellular space // external side of plasma membrane // secretory granule // extracellular matrix // platelet alpha granule // extracellular vesicular exosome // endoplasmic reticulum // sarcoplasmic reticulum // fibrinogen complex // external side of plasma membrane // cell surface // secretory granule // platelet alpha gran…	GO:0001786 // GO:0001968 // GO:0005178 // GO:0005509 // GO:0008201 // GO:0017134 // GO:0030169 // GO:0043236 // GO:0050840 // GO:0070051 // GO:0070052 // GO:0005515 // GO:0008201 // GO:0008201 // GO:0001786 // GO:0001968 // GO:0005178 // GO:0017134 // GO:0030169 // GO:0043236 // GO:0070051 // GO:0070052	phosphatidylserine binding // fibronectin binding // integrin binding // calcium ion binding // heparin binding // fibroblast growth factor binding // low-density lipoprotein particle binding // laminin binding // extracellular matrix binding // fibrinogen binding // collagen V binding // protein binding // heparin binding // heparin binding // phosphatidylserine binding // fibronectin binding //…	GenMAPP // GenMAPP	TGF_Beta_Signaling_Pathway // Inflammatory_Response_Pathway
17350921	7.54841	6.0964	-1.45201	1	---	GENSCAN00000036122	ENSEMBL	0	---	---	---	---	---	---	---	---
17205755	8.39278	6.94091	-1.45187	1	---	---	---	---	---	---	---	---	---	---	---	---
17205725	4.6324	3.18098	-1.45142	1	---	---	---	---	---	---	---	---	---	---	---	---
17548055	7.97734	6.52809	-1.44925	1	LOC630751	XM_003946403	RefSeq	0	---	---	---	---	---	---	---	---
17200225	4.77394	3.32575	-1.44819	1	---	---	---	---	---	---	---	---	---	---	---	---
17362223	7.41951	5.97157	-1.44794	1	Fermt3	AK090332	GenBank	0	GO:0007155 // GO:0007159 // GO:0007159 // GO:0033622 // GO:0033622 // GO:0033632 // GO:0033632 // GO:0070527	cell adhesion // leukocyte cell-cell adhesion // leukocyte cell-cell adhesion // integrin activation // integrin activation // regulation of cell-cell adhesion mediated by integrin // regulation of cell-cell adhesion mediated by integrin // platelet aggregation	GO:0002102 // GO:0030054 // GO:0042995 // GO:0002102	podosome // cell junction // cell projection // podosome	GO:0005178 // GO:0005178 // GO:0005515 // GO:0005543	integrin binding // integrin binding // protein binding // phospholipid binding	---	---
17209047	3.39826	1.95037	-1.44789	1	---	---	---	---	---	---	---	---	---	---	---	---
17201853	5.97611	4.531	-1.44511	1	---	---	---	---	---	---	---	---	---	---	---	---
17203223	3.56082	2.11627	-1.44456	1	---	---	---	---	---	---	---	---	---	---	---	---
17395155	10.9849	9.54116	-1.44375	1	Ctsz	AK002710	GenBank	0	GO:0006508 // GO:0060441	proteolysis // epithelial tube branching involved in lung morphogenesis	GO:0005615 // GO:0005764 // GO:0005783 // GO:0005615 // GO:0005783	extracellular space // lysosome // endoplasmic reticulum // extracellular space // endoplasmic reticulum	GO:0008233 // GO:0008234 // GO:0016787	peptidase activity // cysteine-type peptidase activity // hydrolase activity	---	---
17312759	9.16359	7.72026	-1.44333	1	Cyth4	AK010908	GenBank	0	GO:0030155 // GO:0032012 // GO:0030155	regulation of cell adhesion // regulation of ARF protein signal transduction // regulation of cell adhesion	GO:0005886 // GO:0016020 // GO:0005886 // GO:0005886 // GO:0005886	plasma membrane // membrane // plasma membrane // plasma membrane // plasma membrane	GO:0005085 // GO:0005086 // GO:0005543 // GO:0005086 // GO:0005086	guanyl-nucleotide exchange factor activity // ARF guanyl-nucleotide exchange factor activity // phospholipid binding // ARF guanyl-nucleotide exchange factor activity // ARF guanyl-nucleotide exchange factor activity	---	---
17393658	9.63637	8.1945	-1.44188	1	Samhd1	AK054490	GenBank	0	GO:0045087 // GO:0045088 // GO:0051607 // GO:0008152 // GO:0045088 // GO:0045088 // GO:0051607 // GO:0051607	innate immune response // regulation of innate immune response // defense response to virus // metabolic process // regulation of innate immune response // regulation of innate immune response // defense response to virus // defense response to virus	GO:0005634 // GO:0005634 // GO:0005634	nucleus // nucleus // nucleus	GO:0003676 // GO:0003723 // GO:0003824 // GO:0008081 // GO:0016787 // GO:0046872 // GO:0003676 // GO:0003676 // GO:0003723 // GO:0003723	nucleic acid binding // RNA binding // catalytic activity // phosphoric diester hydrolase activity // hydrolase activity // metal ion binding // nucleic acid binding // nucleic acid binding // RNA binding // RNA binding	---	---
17209593	3.14397	1.70291	-1.44106	1	---	---	---	---	---	---	---	---	---	---	---	---
17205847	5.67438	4.23507	-1.43931	1	---	---	---	---	---	---	---	---	---	---	---	---
17499212	7.04996	5.61068	-1.43928	1	F7	AK089402	GenBank	0	GO:0002690 // GO:0006508 // GO:0007596 // GO:0007596 // GO:0007599 // GO:0010641 // GO:0030194 // GO:0050927 // GO:0051897 // GO:0002690 // GO:0007596 // GO:0007623 // GO:0009725 // GO:0010641 // GO:0014070 // GO:0030194 // GO:0031100 // GO:0031667 // GO:0032571 // GO:0043627 // GO:0050927 // GO:0051897 // GO:0060416	positive regulation of leukocyte chemotaxis // proteolysis // blood coagulation // blood coagulation // hemostasis // positive regulation of platelet-derived growth factor receptor signaling pathway // positive regulation of blood coagulation // positive regulation of positive chemotaxis // positive regulation of protein kinase B signaling cascade // positive regulation of leukocyte chemotaxis //…	GO:0005576 // GO:0005615 // GO:0031982 // GO:0005615 // GO:0031982 // GO:0005576	extracellular region // extracellular space // vesicle // extracellular space // vesicle // extracellular region	GO:0001948 // GO:0003824 // GO:0004175 // GO:0004252 // GO:0005102 // GO:0005509 // GO:0008233 // GO:0008236 // GO:0016787 // GO:0001948 // GO:0004175 // GO:0005102 // GO:0008236	glycoprotein binding // catalytic activity // endopeptidase activity // serine-type endopeptidase activity // receptor binding // calcium ion binding // peptidase activity // serine-type peptidase activity // hydrolase activity // glycoprotein binding // endopeptidase activity // receptor binding // serine-type peptidase activity	GenMAPP	Blood_Clotting_Cascade
17514495	5.30066	3.86179	-1.43887	1	---	n266782	NONCODE	0	---	---	---	---	---	---	---	---
17208961	3.29658	1.85858	-1.438	1	---	---	---	---	---	---	---	---	---	---	---	---
17202961	3.95566	2.51836	-1.4373	1	---	---	---	---	---	---	---	---	---	---	---	---
17384454	4.22373	2.78777	-1.43596	1	---	---	---	---	---	---	---	---	---	---	---	---
17206335	4.3217	2.88676	-1.43494	1	---	---	---	---	---	---	---	---	---	---	---	---
17208307	5.42937	3.99452	-1.43485	1	---	---	---	---	---	---	---	---	---	---	---	---
17209695	4.21461	2.78003	-1.43458	1	---	---	---	---	---	---	---	---	---	---	---	---
17266952	8.62155	7.18851	-1.43304	1	Ccl9	AK151131	GenBank	0	GO:0006935 // GO:0006955	chemotaxis // immune response	GO:0005576 // GO:0005615	extracellular region // extracellular space	GO:0005125 // GO:0008009	cytokine activity // chemokine activity	---	---
17356002	10.0047	8.57187	-1.43288	1	Unc93b1	AK030488	GenBank	0	GO:0002224 // GO:0006886 // GO:0019886 // GO:0034138 // GO:0034138 // GO:0034154 // GO:0034154 // GO:0034162 // GO:0034162 // GO:0045087 // GO:0051607	toll-like receptor signaling pathway // intracellular protein transport // antigen processing and presentation of exogenous peptide antigen via MHC class II // toll-like receptor 3 signaling pathway // toll-like receptor 3 signaling pathway // toll-like receptor 7 signaling pathway // toll-like receptor 7 signaling pathway // toll-like receptor 9 signaling pathway // toll-like receptor 9 signalin…	GO:0005764 // GO:0005768 // GO:0005768 // GO:0005783 // GO:0005783 // GO:0016020 // GO:0016021 // GO:0031410 // GO:0032009 // GO:0005764 // GO:0005768 // GO:0005783 // GO:0005789 // GO:0045335	lysosome // endosome // endosome // endoplasmic reticulum // endoplasmic reticulum // membrane // integral to membrane // cytoplasmic vesicle // early phagosome // lysosome // endosome // endoplasmic reticulum // endoplasmic reticulum membrane // phagocytic vesicle	GO:0005515 // GO:0035325	protein binding // Toll-like receptor binding	---	---
17472210	6.82943	5.39906	-1.43037	1	Arhgdib	AK002516	GenBank	0	GO:0043547	positive regulation of GTPase activity	GO:0005737	cytoplasm	GO:0005094 // GO:0005096	Rho GDP-dissociation inhibitor activity // GTPase activator activity	GenMAPP	G13_Signaling_Pathway
17475342	8.29796	6.86883	-1.42913	1	Tgfb1	AK144163	GenBank	0	GO:0000060 // GO:0000122 // GO:0000122 // GO:0000165 // GO:0001501 // GO:0001763 // GO:0001775 // GO:0001837 // GO:0001933 // GO:0001934 // GO:0002028 // GO:0002062 // GO:0002244 // GO:0002460 // GO:0002513 // GO:0006468 // GO:0006468 // GO:0006611 // GO:0006754 // GO:0006796 // GO:0006874 // GO:0006917 // GO:0006952 // GO:0006954 // GO:0006954 // GO:0007050 // GO:0007093 // GO:0007173 // GO:0007…	protein import into nucleus, translocation // negative regulation of transcription from RNA polymerase II promoter // negative regulation of transcription from RNA polymerase II promoter // MAPK cascade // skeletal system development // morphogenesis of a branching structure // cell activation // epithelial to mesenchymal transition // negative regulation of protein phosphorylation // positive re…	GO:0005576 // GO:0005578 // GO:0005615 // GO:0005615 // GO:0005634 // GO:0005737 // GO:0005902 // GO:0009986 // GO:0030141 // GO:0030424 // GO:0031012 // GO:0043025 // GO:0005615 // GO:0005737 // GO:0009986 // GO:0030141 // GO:0030424 // GO:0043025 // GO:0005578 // GO:0005634 // GO:0005737 // GO:0005902 // GO:0009986	extracellular region // proteinaceous extracellular matrix // extracellular space // extracellular space // nucleus // cytoplasm // microvillus // cell surface // secretory granule // axon // extracellular matrix // neuronal cell body // extracellular space // cytoplasm // cell surface // secretory granule // axon // neuronal cell body // proteinaceous extracellular matrix // nucleus // cytoplasm…	GO:0005114 // GO:0005160 // GO:0005160 // GO:0005515 // GO:0008083 // GO:0019899 // GO:0042803 // GO:0046982 // GO:0047485 // GO:0005160 // GO:0042803 // GO:0046982 // GO:0047485 // GO:0005114	type II transforming growth factor beta receptor binding // transforming growth factor beta receptor binding // transforming growth factor beta receptor binding // protein binding // growth factor activity // enzyme binding // protein homodimerization activity // protein heterodimerization activity // protein N-terminus binding // transforming growth factor beta receptor binding // protein homodi…	GenMAPP // GenMAPP	Cell_Cycle_KEGG // TGF_Beta_Signaling_Pathway
17202415	7.0097	5.58085	-1.42885	1	---	---	---	---	---	---	---	---	---	---	---	---
17494674	7.34082	5.91351	-1.42731	1	Gm8995	AK134184	GenBank	0	---	---	---	---	---	---	---	---
17538807	6.53704	5.10978	-1.42725	1	---	---	---	---	---	---	---	---	---	---	---	---
17207755	4.95617	3.52953	-1.42664	1	---	---	---	---	---	---	---	---	---	---	---	---
17407716	8.01836	6.59291	-1.42545	1	Tnfaip8l2	AK007540	GenBank	0	GO:0045087 // GO:0050728 // GO:0050868	innate immune response // negative regulation of inflammatory response // negative regulation of T cell activation	GO:0005737	cytoplasm	GO:0005515	protein binding	---	---
17347163	6.96528	5.54009	-1.42519	1	Xdh	AK008517	GenBank	0	GO:0001933 // GO:0001937 // GO:0006919 // GO:0007595 // GO:0009115 // GO:0010044 // GO:0010629 // GO:0030856 // GO:0045453 // GO:0045602 // GO:0051898 // GO:0055114 // GO:0055114 // GO:1900745 // GO:1900747 // GO:2000379 // GO:2001213 // GO:0001933 // GO:0001937 // GO:0006919 // GO:0009115 // GO:0010629 // GO:0045602 // GO:0051898 // GO:0055114 // GO:1900745 // GO:1900747 // GO:2000379 // GO:2001…	negative regulation of protein phosphorylation // negative regulation of endothelial cell proliferation // activation of cysteine-type endopeptidase activity involved in apoptotic process // lactation // xanthine catabolic process // response to aluminum ion // negative regulation of gene expression // regulation of epithelial cell differentiation // bone resorption // negative regulation of endo…	GO:0005576 // GO:0005737 // GO:0005777 // GO:0005829	extracellular region // cytoplasm // peroxisome // cytosol	GO:0003824 // GO:0004854 // GO:0004854 // GO:0004855 // GO:0005506 // GO:0005515 // GO:0008762 // GO:0009055 // GO:0016491 // GO:0016614 // GO:0030151 // GO:0042803 // GO:0043546 // GO:0046872 // GO:0050660 // GO:0051536 // GO:0051537 // GO:0004854 // GO:0004855 // GO:0016491 // GO:0042803 // GO:0043546 // GO:0050660 // GO:0051537 // GO:0004854 // GO:0004855 // GO:0043546 // GO:0050660 // GO:0051…	catalytic activity // xanthine dehydrogenase activity // xanthine dehydrogenase activity // xanthine oxidase activity // iron ion binding // protein binding // UDP-N-acetylmuramate dehydrogenase activity // electron carrier activity // oxidoreductase activity // oxidoreductase activity, acting on CH-OH group of donors // molybdenum ion binding // protein homodimerization activity // molybdopterin…	---	---
17208623	4.72223	3.29872	-1.42352	1	---	---	---	---	---	---	---	---	---	---	---	---
17203565	4.63092	3.2075	-1.42342	1	---	---	---	---	---	---	---	---	---	---	---	---
17201687	4.07727	2.65437	-1.42291	1	---	---	---	---	---	---	---	---	---	---	---	---
17278296	4.90305	3.48022	-1.42283	1	Serpina3i	NM_001199940	RefSeq	0	GO:0034097 // GO:0043434	response to cytokine stimulus // response to peptide hormone stimulus	GO:0005575 // GO:0005615	cellular_component // extracellular space	GO:0003674	molecular_function	---	---
17366271	7.91167	6.48966	-1.42201	1	---	n278209	NONCODE	0	---	---	---	---	---	---	---	---
17201013	3.81793	2.39669	-1.42124	1	---	---	---	---	---	---	---	---	---	---	---	---
17451390	6.57388	5.15346	-1.42042	1	Cmklr1	AK158424	GenBank	0	GO:0006935 // GO:0007165 // GO:0007186 // GO:0007186 // GO:0010759 // GO:0032088 // GO:0032695 // GO:0050848 // GO:0006935 // GO:0070098 // GO:0010759 // GO:0032088 // GO:0032088 // GO:0050848	chemotaxis // signal transduction // G-protein coupled receptor signaling pathway // G-protein coupled receptor signaling pathway // positive regulation of macrophage chemotaxis // negative regulation of NF-kappaB transcription factor activity // negative regulation of interleukin-12 production // regulation of calcium-mediated signaling // chemotaxis // chemokine-mediated signaling pathway // po…	GO:0005886 // GO:0016020 // GO:0016021 // GO:0005886	plasma membrane // membrane // integral to membrane // plasma membrane	GO:0004871 // GO:0004930 // GO:0004950	signal transducer activity // G-protein coupled receptor activity // chemokine receptor activity	GenMAPP	GPCRDB_Class_A_Rhodopsin-like
17491026	8.30347	6.88322	-1.42025	1	Emp3	AK146939	GenBank	0	GO:0016049	cell growth	GO:0016020 // GO:0016021	membrane // integral to membrane	---	---	---	---
17210255	3.90261	2.48451	-1.4181	1	---	---	---	---	---	---	---	---	---	---	---	---
17254171	6.45598	5.03841	-1.41757	1	Slfn1	AK138710	GenBank	0	GO:0000122 // GO:0001933 // GO:0007050 // GO:0008285 // GO:0042130 // GO:1900477 // GO:2000134 // GO:2000134	negative regulation of transcription from RNA polymerase II promoter // negative regulation of protein phosphorylation // cell cycle arrest // negative regulation of cell proliferation // negative regulation of T cell proliferation // negative regulation of G1/S transition of mitotic cell cycle by negative regulation of transcription from RNA polymerase II promoter // negative regulation of G1/S …	GO:0005634 // GO:0005737	nucleus // cytoplasm	GO:0005515 // GO:0005524	protein binding // ATP binding	---	---
17204163	3.32466	1.90718	-1.41748	1	---	---	---	---	---	---	---	---	---	---	---	---
17223069	7.11272	5.69557	-1.41715	1	---	n294244	NONCODE	0	---	---	---	---	---	---	---	---
17540521	6.63394	5.21711	-1.41683	1	Cfp	AK150212	GenBank	0	GO:0006957 // GO:0045087	complement activation, alternative pathway // innate immune response	GO:0005576 // GO:0031012 // GO:0031012	extracellular region // extracellular matrix // extracellular matrix	---	---	GenMAPP	MAPK_Cascade
17205617	3.04558	1.62935	-1.41623	1	---	---	---	---	---	---	---	---	---	---	---	---
17453288	8.9519	7.54068	-1.41122	1	Ncf1	AK149619	GenBank	0	GO:0001878 // GO:0001909 // GO:0002679 // GO:0006612 // GO:0006691 // GO:0006742 // GO:0006915 // GO:0006954 // GO:0006968 // GO:0007154 // GO:0008283 // GO:0009617 // GO:0042554 // GO:0042742 // GO:0045730 // GO:0045730 // GO:0045986 // GO:0050665 // GO:0050830 // GO:0050832 // GO:0055114 // GO:0055114 // GO:0055114 // GO:0070946 // GO:0070947 // GO:0006612 // GO:0006612 // GO:0006742	response to yeast // leukocyte mediated cytotoxicity // respiratory burst involved in defense response // protein targeting to membrane // leukotriene metabolic process // NADP catabolic process // apoptotic process // inflammatory response // cellular defense response // cell communication // cell proliferation // response to bacterium // superoxide anion generation // defense response to bacter…	GO:0005737 // GO:0005791 // GO:0005794 // GO:0005829 // GO:0005829 // GO:0005886 // GO:0016020 // GO:0030425 // GO:0043020 // GO:0043025 // GO:0005737 // GO:0005829	cytoplasm // rough endoplasmic reticulum // Golgi apparatus // cytosol // cytosol // plasma membrane // membrane // dendrite // NADPH oxidase complex // neuronal cell body // cytoplasm // cytosol	GO:0005515 // GO:0016175 // GO:0016175 // GO:0016175 // GO:0017124 // GO:0035091 // GO:0016175 // GO:0016175 // GO:0017124 // GO:0035091 // GO:0035091	protein binding // superoxide-generating NADPH oxidase activity // superoxide-generating NADPH oxidase activity // superoxide-generating NADPH oxidase activity // SH3 domain binding // phosphatidylinositol binding // superoxide-generating NADPH oxidase activity // superoxide-generating NADPH oxidase activity // SH3 domain binding // phosphatidylinositol binding // phosphatidylinositol binding	---	---
17219662	7.49468	6.0856	-1.40908	1	Pyhin1	AK076726	GenBank	0	GO:0035458	cellular response to interferon-beta	GO:0005634 // GO:0005575	nucleus // cellular_component	GO:0003674	molecular_function	---	---
17202121	5.00263	3.59475	-1.40788	1	---	---	---	---	---	---	---	---	---	---	---	---
17202011	4.6579	3.25066	-1.40724	1	---	---	---	---	---	---	---	---	---	---	---	---
17201107	2.39715	0.990275	-1.40687	1	---	---	---	---	---	---	---	---	---	---	---	---
17205777	3.49441	2.08778	-1.40663	1	---	---	---	---	---	---	---	---	---	---	---	---
17202821	2.31486	0.913306	-1.40155	1	---	---	---	---	---	---	---	---	---	---	---	---
17300183	3.20157	1.80007	-1.4015	1	---	M20875	GenBank	0	---	---	---	---	---	---	---	---
17396260	9.44164	8.04365	-1.39799	1	Cp	AK014835	GenBank	0	GO:0006810 // GO:0006811 // GO:0006825 // GO:0006879 // GO:0046688 // GO:0055114 // GO:0055114	transport // ion transport // copper ion transport // cellular iron ion homeostasis // response to copper ion // oxidation-reduction process // oxidation-reduction process	GO:0005576 // GO:0005615 // GO:0005615 // GO:0046658	extracellular region // extracellular space // extracellular space // anchored to plasma membrane	GO:0004322 // GO:0005507 // GO:0005507 // GO:0016491 // GO:0046872 // GO:0051087 // GO:0004322 // GO:0005507	ferroxidase activity // copper ion binding // copper ion binding // oxidoreductase activity // metal ion binding // chaperone binding // ferroxidase activity // copper ion binding	---	---
17364111	7.37987	5.98337	-1.3965	1	Ch25h	AK140360	GenBank	0	GO:0006629 // GO:0006633 // GO:0006694 // GO:0008202 // GO:0008203 // GO:0016126 // GO:0055114 // GO:0055114	lipid metabolic process // fatty acid biosynthetic process // steroid biosynthetic process // steroid metabolic process // cholesterol metabolic process // sterol biosynthetic process // oxidation-reduction process // oxidation-reduction process	GO:0005783 // GO:0016020 // GO:0016021 // GO:0005789	endoplasmic reticulum // membrane // integral to membrane // endoplasmic reticulum membrane	GO:0001567 // GO:0004497 // GO:0005506 // GO:0008395 // GO:0016491 // GO:0046872	cholesterol 25-hydroxylase activity // monooxygenase activity // iron ion binding // steroid hydroxylase activity // oxidoreductase activity // metal ion binding	---	---
17208521	3.49896	2.10329	-1.39567	1	---	---	---	---	---	---	---	---	---	---	---	---
17207989	3.0471	1.65147	-1.39562	1	---	---	---	---	---	---	---	---	---	---	---	---
17219418	8.02531	6.63025	-1.39505	1	Cd84	AK040694	GenBank	0	GO:0007155	cell adhesion	GO:0005886 // GO:0016020 // GO:0016021	plasma membrane // membrane // integral to membrane	GO:0004872	receptor activity	---	---
17431174	9.11847	7.72469	-1.39378	1	Cd52	AK088161	GenBank	0	---	---	GO:0005886 // GO:0016020 // GO:0031225	plasma membrane // membrane // anchored to membrane	---	---	---	---
17206979	2.76518	1.37176	-1.39341	1	---	---	---	---	---	---	---	---	---	---	---	---
17207993	3.56874	2.17725	-1.39149	1	---	---	---	---	---	---	---	---	---	---	---	---
17366170	8.67173	7.28062	-1.39112	1	Csf2ra	AK135114	GenBank	0	GO:0019221	cytokine-mediated signaling pathway	GO:0016020 // GO:0016021	membrane // integral to membrane	GO:0004896	cytokine receptor activity	---	---
17204381	2.43187	1.04133	-1.39053	1	---	---	---	---	---	---	---	---	---	---	---	---
17499111	4.62156	3.23106	-1.3905	1	---	ENSMUST00000158016	ENSEMBL	0	---	---	---	---	---	---	---	---
17550284	4.62156	3.23106	-1.3905	1	---	ENSMUST00000158016	ENSEMBL	0	---	---	---	---	---	---	---	---
17203103	3.42043	2.03006	-1.39037	1	---	---	---	---	---	---	---	---	---	---	---	---
17209559	4.78786	3.39934	-1.38852	1	---	---	---	---	---	---	---	---	---	---	---	---
17343789	7.36509	5.97997	-1.38512	1	Psmb9	BC032210	GenBank	0	GO:0006508 // GO:0019882 // GO:0019882 // GO:0051603	proteolysis // antigen processing and presentation // antigen processing and presentation // proteolysis involved in cellular protein catabolic process	GO:0000502 // GO:0005634 // GO:0005737 // GO:0005839 // GO:0005829 // GO:0005839 // GO:0005839	proteasome complex // nucleus // cytoplasm // proteasome core complex // cytosol // proteasome core complex // proteasome core complex	GO:0004175 // GO:0004298 // GO:0008233 // GO:0016787	endopeptidase activity // threonine-type endopeptidase activity // peptidase activity // hydrolase activity	GenMAPP	Proteasome_Degradation
17266967	7.61073	6.22609	-1.38464	1	Ccl3	AK137525	GenBank	0	GO:0006935 // GO:0006954 // GO:0006955 // GO:0007204 // GO:0008360 // GO:0030593 // GO:0030595 // GO:0032760 // GO:0043085 // GO:0043525 // GO:0043615 // GO:0045672 // GO:0045944 // GO:0048246 // GO:0050718 // GO:0050729 // GO:0000165 // GO:0001649 // GO:0001775 // GO:0002548 // GO:0006468 // GO:0006816 // GO:0006874 // GO:0006887 // GO:0006935 // GO:0006954 // GO:0007010 // GO:0007204 // GO:0007…	chemotaxis // inflammatory response // immune response // elevation of cytosolic calcium ion concentration // regulation of cell shape // neutrophil chemotaxis // leukocyte chemotaxis // positive regulation of tumor necrosis factor production // positive regulation of catalytic activity // positive regulation of neuron apoptotic process // astrocyte cell migration // positive regulation of osteoc…	GO:0005576 // GO:0005615 // GO:0005615 // GO:0005622 // GO:0005737 // GO:0005829	extracellular region // extracellular space // extracellular space // intracellular // cytoplasm // cytosol	GO:0005125 // GO:0005515 // GO:0008009 // GO:0008009 // GO:0004672 // GO:0004698 // GO:0008009 // GO:0016004 // GO:0016301 // GO:0042056	cytokine activity // protein binding // chemokine activity // chemokine activity // protein kinase activity // calcium-dependent protein kinase C activity // chemokine activity // phospholipase activator activity // kinase activity // chemoattractant activity	---	---
17200877	3.86879	2.48451	-1.38428	1	---	---	---	---	---	---	---	---	---	---	---	---
17391834	6.94082	5.56062	-1.38021	1	Siglec1	BC141335	GenBank	0	GO:0006897 // GO:0007155 // GO:0070234 // GO:2001238	endocytosis // cell adhesion // positive regulation of T cell apoptotic process // positive regulation of extrinsic apoptotic signaling pathway	GO:0005576 // GO:0005886 // GO:0016020 // GO:0016021	extracellular region // plasma membrane // membrane // integral to membrane	GO:0005515	protein binding	---	---
17207647	3.49961	2.12143	-1.37818	1	---	---	---	---	---	---	---	---	---	---	---	---
17206339	3.18059	1.80254	-1.37805	1	---	---	---	---	---	---	---	---	---	---	---	---
17206917	2.95152	1.5735	-1.37802	1	---	---	---	---	---	---	---	---	---	---	---	---
17205231	3.26081	1.88485	-1.37596	1	---	---	---	---	---	---	---	---	---	---	---	---
17209421	3.26081	1.88485	-1.37596	1	---	---	---	---	---	---	---	---	---	---	---	---
17218261	8.17448	6.8	-1.37447	1	---	n266798	NONCODE	0	---	---	---	---	---	---	---	---
17202303	2.84865	1.47437	-1.37428	1	---	---	---	---	---	---	---	---	---	---	---	---
17204219	2.76945	1.39517	-1.37428	1	---	---	---	---	---	---	---	---	---	---	---	---
17340522	11.1704	9.79656	-1.37383	1	---	n202127	NONCODE	0	---	---	---	---	---	---	---	---
17418483	11.1704	9.79656	-1.37383	1	---	n202127	NONCODE	0	---	---	---	---	---	---	---	---
17339013	8.67783	7.30406	-1.37376	1	Emr1	AK133202	GenBank	0	GO:0007165 // GO:0007166 // GO:0007186 // GO:0007218	signal transduction // cell surface receptor signaling pathway // G-protein coupled receptor signaling pathway // neuropeptide signaling pathway	GO:0005886 // GO:0009897 // GO:0016020 // GO:0016021 // GO:0071944	plasma membrane // external side of plasma membrane // membrane // integral to membrane // cell periphery	GO:0004871 // GO:0004888 // GO:0004930 // GO:0005509	signal transducer activity // transmembrane signaling receptor activity // G-protein coupled receptor activity // calcium ion binding	GenMAPP	GPCRDB_Class_B_Secretin-like
17520233	9.20179	7.82892	-1.37287	1	Ctsh	AK017638	GenBank	0	GO:0001913 // GO:0002764 // GO:0006508 // GO:0006508 // GO:0008284 // GO:0010628 // GO:0010634 // GO:0010813 // GO:0010815 // GO:0010952 // GO:0010952 // GO:0030335 // GO:0031638 // GO:0031638 // GO:0031648 // GO:0031648 // GO:0032526 // GO:0033619 // GO:0033619 // GO:0043066 // GO:0043129 // GO:0045766 // GO:0060448 // GO:0070371 // GO:0001656 // GO:0001656 // GO:0002250 // GO:0002764 // GO:0002…	T cell mediated cytotoxicity // immune response-regulating signaling pathway // proteolysis // proteolysis // positive regulation of cell proliferation // positive regulation of gene expression // positive regulation of epithelial cell migration // neuropeptide catabolic process // bradykinin catabolic process // positive regulation of peptidase activity // positive regulation of peptidase activi…	GO:0001520 // GO:0001669 // GO:0005615 // GO:0005764 // GO:0005829 // GO:0035085 // GO:0097208 // GO:0001520 // GO:0001669 // GO:0005615 // GO:0005615 // GO:0005764 // GO:0005764 // GO:0005829 // GO:0005829 // GO:0097208 // GO:0097208	outer dense fiber // acrosomal vesicle // extracellular space // lysosome // cytosol // cilium axoneme // alveolar lamellar body // outer dense fiber // acrosomal vesicle // extracellular space // extracellular space // lysosome // lysosome // cytosol // cytosol // alveolar lamellar body // alveolar lamellar body	GO:0004175 // GO:0004175 // GO:0004177 // GO:0004197 // GO:0004197 // GO:0004252 // GO:0008233 // GO:0008234 // GO:0016505 // GO:0016505 // GO:0016787 // GO:0030108 // GO:0030984 // GO:0032403 // GO:0043621 // GO:0070324 // GO:0004175 // GO:0004175 // GO:0004177 // GO:0004177 // GO:0008233 // GO:0008234 // GO:0008234 // GO:0008656 // GO:0030108 // GO:0030108 // GO:0030984 // GO:0032403 // GO:0043…	endopeptidase activity // endopeptidase activity // aminopeptidase activity // cysteine-type endopeptidase activity // cysteine-type endopeptidase activity // serine-type endopeptidase activity // peptidase activity // cysteine-type peptidase activity // apoptotic protease activator activity // apoptotic protease activator activity // hydrolase activity // HLA-A specific activating MHC class I re…	---	---
17206291	4.44279	3.07287	-1.36991	1	---	---	---	---	---	---	---	---	---	---	---	---
17213213	8.98049	7.6122	-1.36829	1	Casp8	AK146758	GenBank	0	GO:0001525 // GO:0001841 // GO:0006508 // GO:0006915 // GO:0006915 // GO:0006915 // GO:0006919 // GO:0007507 // GO:0008152 // GO:0008152 // GO:0030225 // GO:0034612 // GO:0042981 // GO:0043123 // GO:0043124 // GO:0045471 // GO:0045651 // GO:0045862 // GO:0051291 // GO:0051603 // GO:0097190 // GO:0097191 // GO:0097191 // GO:0097202 // GO:0006508 // GO:0006915 // GO:0008625 // GO:0034612 // GO:0043…	angiogenesis // neural tube formation // proteolysis // apoptotic process // apoptotic process // apoptotic process // activation of cysteine-type endopeptidase activity involved in apoptotic process // heart development // metabolic process // metabolic process // macrophage differentiation // response to tumor necrosis factor // regulation of apoptotic process // positive regulation of I-kappaB…	GO:0005634 // GO:0005634 // GO:0005737 // GO:0005737 // GO:0005739 // GO:0005739 // GO:0005813 // GO:0005829 // GO:0030690 // GO:0031264 // GO:0031265 // GO:0043005 // GO:0043234 // GO:0044297 // GO:0045121 // GO:0005634 // GO:0005737 // GO:0005813 // GO:0031264	nucleus // nucleus // cytoplasm // cytoplasm // mitochondrion // mitochondrion // centrosome // cytosol // Noc1p-Noc2p complex // death-inducing signaling complex // CD95 death-inducing signaling complex // neuron projection // protein complex // cell body // membrane raft // nucleus // cytoplasm // centrosome // death-inducing signaling complex	GO:0002020 // GO:0004197 // GO:0005164 // GO:0005515 // GO:0008233 // GO:0008233 // GO:0008234 // GO:0016787 // GO:0042802 // GO:0097153 // GO:0002020 // GO:0004197 // GO:0004197 // GO:0008233 // GO:0042802	protease binding // cysteine-type endopeptidase activity // tumor necrosis factor receptor binding // protein binding // peptidase activity // peptidase activity // cysteine-type peptidase activity // hydrolase activity // identical protein binding // cysteine-type endopeptidase activity involved in apoptotic process // protease binding // cysteine-type endopeptidase activity // cysteine-type end…	GenMAPP // GenMAPP // GenMAPP	Apoptosis // Apoptosis_GenMAPP // Apoptosis_KEGG
17201485	5.33977	3.97204	-1.36773	1	---	---	---	---	---	---	---	---	---	---	---	---
17200423	5.64557	4.27998	-1.36559	1	---	---	---	---	---	---	---	---	---	---	---	---
17200865	4.7275	3.36288	-1.36461	1	---	---	---	---	---	---	---	---	---	---	---	---
17202027	3.58055	2.21623	-1.36432	1	---	---	---	---	---	---	---	---	---	---	---	---
17201111	3.29495	1.93243	-1.36252	1	---	---	---	---	---	---	---	---	---	---	---	---
17202271	4.29728	2.93483	-1.36245	1	---	---	---	---	---	---	---	---	---	---	---	---
17201459	5.00601	3.64366	-1.36235	1	---	---	---	---	---	---	---	---	---	---	---	---
17220766	6.79099	5.42934	-1.36165	1	---	---	---	---	---	---	---	---	---	---	---	---
17204515	2.74895	1.38819	-1.36077	1	---	---	---	---	---	---	---	---	---	---	---	---
17205053	4.24576	2.88612	-1.35964	1	---	---	---	---	---	---	---	---	---	---	---	---
17209243	4.24576	2.88612	-1.35964	1	---	---	---	---	---	---	---	---	---	---	---	---
17534287	3.27862	1.91971	-1.35891	1	Rhox3f	AY147207	GenBank	0	GO:0006355 // GO:0008150	regulation of transcription, DNA-dependent // biological_process	GO:0005634 // GO:0005575	nucleus // cellular_component	GO:0003677 // GO:0003700 // GO:0043565	DNA binding // sequence-specific DNA binding transcription factor activity // sequence-specific DNA binding	---	---
17204349	2.98266	1.62515	-1.35751	1	---	---	---	---	---	---	---	---	---	---	---	---
17205789	2.67451	1.31798	-1.35653	1	---	---	---	---	---	---	---	---	---	---	---	---
17402072	7.34752	5.99178	-1.35573	1	Frrs1	AK075573	GenBank	0	GO:0006810 // GO:0022900 // GO:0055114 // GO:0055114	transport // electron transport chain // oxidation-reduction process // oxidation-reduction process	GO:0016020 // GO:0016021	membrane // integral to membrane	GO:0000293 // GO:0016491 // GO:0046872	ferric-chelate reductase activity // oxidoreductase activity // metal ion binding	---	---
17203079	4.64662	3.29154	-1.35508	1	---	---	---	---	---	---	---	---	---	---	---	---
17206837	3.15497	1.80007	-1.3549	1	---	---	---	---	---	---	---	---	---	---	---	---
17201845	4.13184	2.77793	-1.3539	1	---	---	---	---	---	---	---	---	---	---	---	---
17210537	5.02284	3.669	-1.35384	1	---	---	---	---	---	---	---	---	---	---	---	---
17480675	10.8173	9.46388	-1.35338	1	---	n268974	NONCODE	0	---	---	---	---	---	---	---	---
17201105	4.02098	2.66884	-1.35214	1	---	---	---	---	---	---	---	---	---	---	---	---
17480740	7.83679	6.48531	-1.35148	1	Ucp2	BC006072	GenBank	0	GO:0000303 // GO:0006810 // GO:0006839 // GO:0010942 // GO:0043066 // GO:0061179 // GO:0000303 // GO:0001666 // GO:0006839 // GO:0009749 // GO:0032869 // GO:0032870 // GO:0070542	response to superoxide // transport // mitochondrial transport // positive regulation of cell death // negative regulation of apoptotic process // negative regulation of insulin secretion involved in cellular response to glucose stimulus // response to superoxide // response to hypoxia // mitochondrial transport // response to glucose stimulus // cellular response to insulin stimulus // cellular …	GO:0005739 // GO:0005739 // GO:0005743 // GO:0016020 // GO:0016021 // GO:0031966 // GO:0005739 // GO:0005739	mitochondrion // mitochondrion // mitochondrial inner membrane // membrane // integral to membrane // mitochondrial membrane // mitochondrion // mitochondrion	---	---	GenMAPP	Electron_Transport_Chain
17203049	4.32463	2.97459	-1.35003	1	---	---	---	---	---	---	---	---	---	---	---	---
17210421	2.79605	1.44673	-1.34933	1	---	---	---	---	---	---	---	---	---	---	---	---
17204279	3.64826	2.29899	-1.34927	1	---	---	---	---	---	---	---	---	---	---	---	---
17420440	4.66215	3.31421	-1.34794	1	---	---	---	---	---	---	---	---	---	---	---	---
17208119	3.74448	2.40023	-1.34426	1	---	---	---	---	---	---	---	---	---	---	---	---
17208005	3.60532	2.26447	-1.34085	1	---	---	---	---	---	---	---	---	---	---	---	---
17201457	3.41948	2.0811	-1.33837	1	---	---	---	---	---	---	---	---	---	---	---	---
17396238	3.55796	2.22156	-1.3364	1	---	ENSMUST00000082660	ENSEMBL	0	---	---	---	---	---	---	---	---
17204113	3.37102	2.03494	-1.33608	1	---	---	---	---	---	---	---	---	---	---	---	---
17203967	4.61312	3.2775	-1.33563	1	---	---	---	---	---	---	---	---	---	---	---	---
17210551	2.776	1.44084	-1.33516	1	---	---	---	---	---	---	---	---	---	---	---	---
17202359	5.73373	4.39916	-1.33457	1	---	---	---	---	---	---	---	---	---	---	---	---
17408024	9.40663	8.0743	-1.33233	1	Fcgr1	AK033874	GenBank	0	GO:0001788 // GO:0001798 // GO:0001805 // GO:0006898 // GO:0006910 // GO:0006911 // GO:0007166 // GO:0009617 // GO:0019884 // GO:0038094 // GO:0042590 // GO:0042742 // GO:0045087 // GO:0050766 // GO:0050776	antibody-dependent cellular cytotoxicity // positive regulation of type IIa hypersensitivity // positive regulation of type III hypersensitivity // receptor-mediated endocytosis // phagocytosis, recognition // phagocytosis, engulfment // cell surface receptor signaling pathway // response to bacterium // antigen processing and presentation of exogenous antigen // Fc-gamma receptor signaling pathw…	GO:0005886 // GO:0009897 // GO:0016020 // GO:0016021 // GO:0005886	plasma membrane // external side of plasma membrane // membrane // integral to membrane // plasma membrane	GO:0019770 // GO:0019864 // GO:0019864 // GO:0019864	IgG receptor activity // IgG binding // IgG binding // IgG binding	GenMAPP	Inflammatory_Response_Pathway
17204423	4.63575	3.30474	-1.33101	1	---	---	---	---	---	---	---	---	---	---	---	---
17254289	7.40921	6.07826	-1.33095	1	Wfdc17	BC038870	GenBank	0	GO:0008150 // GO:0010466	biological_process // negative regulation of peptidase activity	GO:0005575 // GO:0005576	cellular_component // extracellular region	GO:0003674 // GO:0030414	molecular_function // peptidase inhibitor activity	---	---
17204403	3.29529	1.96491	-1.33038	1	---	---	---	---	---	---	---	---	---	---	---	---
17201439	5.24065	3.91029	-1.33036	1	---	---	---	---	---	---	---	---	---	---	---	---
17279404	9.80768	8.47743	-1.33026	1	Pld4	AK079878	GenBank	0	GO:0006629 // GO:0008152 // GO:0016042 // GO:0008150	lipid metabolic process // metabolic process // lipid catabolic process // biological_process	GO:0016020 // GO:0016021 // GO:0005575 // GO:0005789	membrane // integral to membrane // cellular_component // endoplasmic reticulum membrane	GO:0003824 // GO:0004630 // GO:0005515 // GO:0016787 // GO:0070290	catalytic activity // phospholipase D activity // protein binding // hydrolase activity // NAPE-specific phospholipase D activity	---	---
17206469	3.46438	2.13434	-1.33004	1	---	---	---	---	---	---	---	---	---	---	---	---
17202337	5.05609	3.7262	-1.32989	1	---	---	---	---	---	---	---	---	---	---	---	---
17419483	6.47996	5.15097	-1.32899	1	Fgr	AK036438	GenBank	0	GO:0006468 // GO:0007229 // GO:0007229 // GO:0008360 // GO:0014068 // GO:0016310 // GO:0018108 // GO:0018108 // GO:0030335 // GO:0032956 // GO:0043306 // GO:0043552 // GO:0045087 // GO:0045088 // GO:0045859 // GO:0046777 // GO:0050715 // GO:0050764 // GO:0050830 // GO:0050830 // GO:0014068 // GO:0043552 // GO:0046777	protein phosphorylation // integrin-mediated signaling pathway // integrin-mediated signaling pathway // regulation of cell shape // positive regulation of phosphatidylinositol 3-kinase cascade // phosphorylation // peptidyl-tyrosine phosphorylation // peptidyl-tyrosine phosphorylation // positive regulation of cell migration // regulation of actin cytoskeleton organization // positive regulation…	GO:0005737 // GO:0005739 // GO:0005743 // GO:0005829 // GO:0005856 // GO:0005886 // GO:0005886 // GO:0015629 // GO:0016020 // GO:0032587 // GO:0042995 // GO:0005758 // GO:0005829 // GO:0005856 // GO:0005886 // GO:0032587	cytoplasm // mitochondrion // mitochondrial inner membrane // cytosol // cytoskeleton // plasma membrane // plasma membrane // actin cytoskeleton // membrane // ruffle membrane // cell projection // mitochondrial intermembrane space // cytosol // cytoskeleton // plasma membrane // ruffle membrane	GO:0000166 // GO:0001784 // GO:0004672 // GO:0004713 // GO:0004715 // GO:0004715 // GO:0005524 // GO:0016301 // GO:0016740 // GO:0016772 // GO:0019901 // GO:0019901 // GO:0034987 // GO:0034988 // GO:0004713 // GO:0004715 // GO:0005515 // GO:0034988	nucleotide binding // phosphotyrosine binding // protein kinase activity // protein tyrosine kinase activity // non-membrane spanning protein tyrosine kinase activity // non-membrane spanning protein tyrosine kinase activity // ATP binding // kinase activity // transferase activity // transferase activity, transferring phosphorus-containing groups // protein kinase binding // protein kinase bindi…	---	---
17236800	8.19283	6.86494	-1.32789	1	Dcn	AK031456	GenBank	0	GO:0019800 // GO:0001822 // GO:0001890 // GO:0007519 // GO:0007568 // GO:0009612 // GO:0032496 // GO:0042060	peptide cross-linking via chondroitin 4-sulfate glycosaminoglycan // kidney development // placenta development // skeletal muscle tissue development // aging // response to mechanical stimulus // response to lipopolysaccharide // wound healing	GO:0005576 // GO:0005578 // GO:0005589 // GO:0005615 // GO:0031012 // GO:0031012 // GO:0005578 // GO:0005589 // GO:0005615 // GO:0031012	extracellular region // proteinaceous extracellular matrix // collagen type VI // extracellular space // extracellular matrix // extracellular matrix // proteinaceous extracellular matrix // collagen type VI // extracellular space // extracellular matrix	GO:0005518 // GO:0005539 // GO:0047485 // GO:0050840 // GO:0005518 // GO:0047485	collagen binding // glycosaminoglycan binding // protein N-terminus binding // extracellular matrix binding // collagen binding // protein N-terminus binding	---	---
17206255	3.02374	1.69743	-1.32631	1	---	---	---	---	---	---	---	---	---	---	---	---
17202251	3.1443	1.81882	-1.32548	1	---	---	---	---	---	---	---	---	---	---	---	---
17206693	2.94799	1.62773	-1.32025	1	---	---	---	---	---	---	---	---	---	---	---	---
17202453	5.10004	3.78021	-1.31983	1	---	---	---	---	---	---	---	---	---	---	---	---
17204031	4.29558	2.97594	-1.31963	1	---	---	---	---	---	---	---	---	---	---	---	---
17481305	4.95893	3.63971	-1.31922	1	---	AF220141	GenBank	0	---	---	GO:0005622	intracellular	GO:0008270 // GO:0046872	zinc ion binding // metal ion binding	---	---
17206181	6.59342	5.2745	-1.31891	1	---	---	---	---	---	---	---	---	---	---	---	---
17209543	4.86594	3.54735	-1.31858	1	---	---	---	---	---	---	---	---	---	---	---	---
17206305	3.89567	2.57796	-1.31771	1	---	---	---	---	---	---	---	---	---	---	---	---
17204721	2.34818	1.03149	-1.31669	1	---	---	---	---	---	---	---	---	---	---	---	---
17206691	4.01643	2.69989	-1.31654	1	---	---	---	---	---	---	---	---	---	---	---	---
17208135	3.82705	2.51089	-1.31615	1	---	---	---	---	---	---	---	---	---	---	---	---
17537081	7.67618	6.36005	-1.31613	1	Tlr13	AY510706	GenBank	0	GO:0002237 // GO:0002755 // GO:0006954 // GO:0007165 // GO:0009615 // GO:0034178 // GO:0043408 // GO:0045087 // GO:0002755 // GO:0034178 // GO:0045087	response to molecule of bacterial origin // MyD88-dependent toll-like receptor signaling pathway // inflammatory response // signal transduction // response to virus // toll-like receptor 13 signaling pathway // regulation of MAPK cascade // innate immune response // MyD88-dependent toll-like receptor signaling pathway // toll-like receptor 13 signaling pathway // innate immune response	GO:0005737 // GO:0005768 // GO:0016020 // GO:0016021 // GO:0005768 // GO:0010008	cytoplasm // endosome // membrane // integral to membrane // endosome // endosome membrane	GO:0003723 // GO:0004888 // GO:0005515 // GO:0019843 // GO:0042803 // GO:0019843	RNA binding // transmembrane signaling receptor activity // protein binding // rRNA binding // protein homodimerization activity // rRNA binding	---	---
17204005	3.18816	1.87412	-1.31404	1	---	---	---	---	---	---	---	---	---	---	---	---
17493995	7.45008	6.1367	-1.31338	1	Il18bp	AK003370	GenBank	0	GO:0042088 // GO:0042088 // GO:0042088	T-helper 1 type immune response // T-helper 1 type immune response // T-helper 1 type immune response	GO:0005576 // GO:0005615	extracellular region // extracellular space	GO:0042007 // GO:0042007 // GO:0042007	interleukin-18 binding // interleukin-18 binding // interleukin-18 binding	---	---
17202603	3.76183	2.44857	-1.31326	1	---	---	---	---	---	---	---	---	---	---	---	---
17530298	5.49788	4.18489	-1.31299	1	---	---	---	---	---	---	---	---	---	---	---	---
17209143	4.70845	3.39604	-1.31241	1	---	---	---	---	---	---	---	---	---	---	---	---
17477832	6.6265	5.31478	-1.31172	1	Ftl1	AK002242	GenBank	0	GO:0006826 // GO:0006879 // GO:0055114	iron ion transport // cellular iron ion homeostasis // oxidation-reduction process	GO:0005737 // GO:0008043 // GO:0005576 // GO:0008043 // GO:0071682	cytoplasm // intracellular ferritin complex // extracellular region // intracellular ferritin complex // endocytic vesicle lumen	GO:0005506 // GO:0042802 // GO:0008199 // GO:0016491 // GO:0046872 // GO:0046914 // GO:0005506 // GO:0005515	iron ion binding // identical protein binding // ferric iron binding // oxidoreductase activity // metal ion binding // transition metal ion binding // iron ion binding // protein binding	---	---
17229767	7.65478	6.34335	-1.31143	1	Ly9	AK040306	GenBank	0	GO:0007155	cell adhesion	GO:0016020 // GO:0016021	membrane // integral to membrane	GO:0004872	receptor activity	---	---
17256959	11.1671	9.85584	-1.31124	1	Grn	AK013678	GenBank	0	GO:0001835 // GO:0007566 // GO:0010976 // GO:0032355 // GO:0035988 // GO:0048488 // GO:0050679 // GO:0060179 // GO:0060999 // GO:0061351	blastocyst hatching // embryo implantation // positive regulation of neuron projection development // response to estradiol stimulus // chondrocyte proliferation // synaptic vesicle endocytosis // positive regulation of epithelial cell proliferation // male mating behavior // positive regulation of dendritic spine development // neural precursor cell proliferation	GO:0005576 // GO:0005615 // GO:0005739 // GO:0009986 // GO:0043231 // GO:0043231 // GO:0005615	extracellular region // extracellular space // mitochondrion // cell surface // intracellular membrane-bounded organelle // intracellular membrane-bounded organelle // extracellular space	GO:0005125	cytokine activity	---	---
17487361	6.76638	5.45537	-1.311	1	Apoc2	AK146468	GenBank	0	GO:0006629 // GO:0006810 // GO:0006869 // GO:0010518 // GO:0010898 // GO:0010916 // GO:0016042 // GO:0032375 // GO:0033344 // GO:0033700 // GO:0034382 // GO:0034384 // GO:0042953 // GO:0043085 // GO:0043086 // GO:0045723 // GO:0045833 // GO:0048261 // GO:0051006 // GO:0060697 // GO:0070328 // GO:0010518 // GO:0010898 // GO:0010916 // GO:0032375 // GO:0033344 // GO:0033700 // GO:0034382 // GO:0034…	lipid metabolic process // transport // lipid transport // positive regulation of phospholipase activity // positive regulation of triglyceride catabolic process // negative regulation of very-low-density lipoprotein particle clearance // lipid catabolic process // negative regulation of cholesterol transport // cholesterol efflux // phospholipid efflux // chylomicron remnant clearance // high-de…	GO:0005576 // GO:0005615 // GO:0034361 // GO:0034362 // GO:0034363 // GO:0034366 // GO:0042627 // GO:0005615 // GO:0034361 // GO:0034362 // GO:0034363 // GO:0034366 // GO:0042627 // GO:0005576 // GO:0005829	extracellular region // extracellular space // very-low-density lipoprotein particle // low-density lipoprotein particle // intermediate-density lipoprotein particle // spherical high-density lipoprotein particle // chylomicron // extracellular space // very-low-density lipoprotein particle // low-density lipoprotein particle // intermediate-density lipoprotein particle // spherical high-density …	GO:0008047 // GO:0008289 // GO:0016004 // GO:0042803 // GO:0043274 // GO:0055102 // GO:0060230 // GO:0008289 // GO:0016004 // GO:0042803 // GO:0043274 // GO:0055102 // GO:0060230	enzyme activator activity // lipid binding // phospholipase activator activity // protein homodimerization activity // phospholipase binding // lipase inhibitor activity // lipoprotein lipase activator activity // lipid binding // phospholipase activator activity // protein homodimerization activity // phospholipase binding // lipase inhibitor activity // lipoprotein lipase activator activity	GenMAPP	Statin_Pathway_PharmGKB
17203027	3.86179	2.55185	-1.30994	1	---	---	---	---	---	---	---	---	---	---	---	---
17453160	8.4239	7.11524	-1.30866	1	Gusb	AK002832	GenBank	0	GO:0005975 // GO:0008152 // GO:0005975	carbohydrate metabolic process // metabolic process // carbohydrate metabolic process	GO:0005764 // GO:0005764 // GO:0005783 // GO:0043231 // GO:0005764 // GO:0043231	lysosome // lysosome // endoplasmic reticulum // intracellular membrane-bounded organelle // lysosome // intracellular membrane-bounded organelle	GO:0003824 // GO:0004553 // GO:0004566 // GO:0004566 // GO:0016787 // GO:0016798 // GO:0030246 // GO:0004566	catalytic activity // hydrolase activity, hydrolyzing O-glycosyl compounds // beta-glucuronidase activity // beta-glucuronidase activity // hydrolase activity // hydrolase activity, acting on glycosyl bonds // carbohydrate binding // beta-glucuronidase activity	---	---
17210249	5.5173	4.20911	-1.30819	1	---	---	---	---	---	---	---	---	---	---	---	---
17330963	2.77546	1.46832	-1.30715	1	---	ENSMUST00000179948	ENSEMBL	0	---	---	---	---	---	---	---	---
17206271	5.38176	4.07471	-1.30705	1	---	---	---	---	---	---	---	---	---	---	---	---
17200607	3.66518	2.35837	-1.30681	1	---	---	---	---	---	---	---	---	---	---	---	---
17204075	3.74202	2.43696	-1.30506	1	---	---	---	---	---	---	---	---	---	---	---	---
17210161	4.06911	2.76461	-1.3045	1	---	---	---	---	---	---	---	---	---	---	---	---
17254835	5.53461	4.23063	-1.30398	1	---	n281506	NONCODE	0	---	---	---	---	---	---	---	---
17205733	4.49378	3.18993	-1.30385	1	---	---	---	---	---	---	---	---	---	---	---	---
17434280	6.93854	5.63785	-1.30069	1	LOC100043918	XM_001481237	RefSeq	0	---	---	---	---	---	---	---	---
17337122	8.79288	7.49313	-1.29975	1	H2-Q6	NM_207648	RefSeq	0	GO:0001916 // GO:0002474 // GO:0006955 // GO:0019882	positive regulation of T cell mediated cytotoxicity // antigen processing and presentation of peptide antigen via MHC class I // immune response // antigen processing and presentation	GO:0016020 // GO:0042612	membrane // MHC class I protein complex	GO:0005102 // GO:0030881 // GO:0042277 // GO:0046982 // GO:0042605	receptor binding // beta-2-microglobulin binding // peptide binding // protein heterodimerization activity // peptide antigen binding	---	---
17200895	4.53812	3.23976	-1.29837	1	---	---	---	---	---	---	---	---	---	---	---	---
17201765	3.66981	2.37251	-1.2973	1	---	---	---	---	---	---	---	---	---	---	---	---
17201941	3.66981	2.37251	-1.2973	1	---	---	---	---	---	---	---	---	---	---	---	---
17239227	7.58394	6.28809	-1.29585	1	Rab32	AK012701	GenBank	0	GO:0007264 // GO:0015031 // GO:0090382 // GO:0090382 // GO:0090382	small GTPase mediated signal transduction // protein transport // phagosome maturation // phagosome maturation // phagosome maturation	GO:0005739 // GO:0016020 // GO:0031410 // GO:0045335 // GO:0005739 // GO:0030670 // GO:0045335 // GO:0045335	mitochondrion // membrane // cytoplasmic vesicle // phagocytic vesicle // mitochondrion // phagocytic vesicle membrane // phagocytic vesicle // phagocytic vesicle	GO:0000166 // GO:0005525	nucleotide binding // GTP binding	---	---
17205609	4.08222	2.78648	-1.29574	1	---	---	---	---	---	---	---	---	---	---	---	---
17476364	8.54663	7.2514	-1.29523	1	Tyrobp	AK154480	GenBank	0	GO:0002281 // GO:0002283 // GO:0007229 // GO:0016310 // GO:2001204	macrophage activation involved in immune response // neutrophil activation involved in immune response // integrin-mediated signaling pathway // phosphorylation // regulation of osteoclast development	GO:0016020 // GO:0016021 // GO:0005886	membrane // integral to membrane // plasma membrane	GO:0005515 // GO:0016301 // GO:0042802 // GO:0042802	protein binding // kinase activity // identical protein binding // identical protein binding	---	---
17462729	4.33144	3.03652	-1.29492	1	Clec4a1	AY397675	GenBank	0	GO:0008150	biological_process	GO:0005575	cellular_component	GO:0003674 // GO:0030246	molecular_function // carbohydrate binding	---	---
17208945	2.56722	1.27391	-1.29331	1	---	---	---	---	---	---	---	---	---	---	---	---
17200135	4.5216	3.22854	-1.29306	1	---	---	---	---	---	---	---	---	---	---	---	---
17208539	4.57447	3.28366	-1.29081	1	---	---	---	---	---	---	---	---	---	---	---	---
17214921	4.01784	2.72748	-1.29036	1	Gm16094	ENSMUST00000162784	ENSEMBL	0	---	---	---	---	---	---	---	---
17287325	8.12582	6.8373	-1.28852	1	S1pr3	AK028043	GenBank	0	GO:0001816 // GO:0003376 // GO:0006954 // GO:0007165 // GO:0007186 // GO:0007193 // GO:0032651 // GO:0007186	cytokine production // sphingosine-1-phosphate signaling pathway // inflammatory response // signal transduction // G-protein coupled receptor signaling pathway // adenylate cyclase-inhibiting G-protein coupled receptor signaling pathway // regulation of interleukin-1 beta production // G-protein coupled receptor signaling pathway	GO:0005886 // GO:0005887 // GO:0016020 // GO:0016021	plasma membrane // integral to plasma membrane // membrane // integral to membrane	GO:0004871 // GO:0004930 // GO:0038036 // GO:0004930	signal transducer activity // G-protein coupled receptor activity // sphingosine-1-phosphate receptor activity // G-protein coupled receptor activity	GenMAPP // GenMAPP	S1P_Signaling // Small_ligand_GPCRs
17448769	9.03396	7.74728	-1.28669	1	---	---	---	---	---	---	---	---	---	---	---	---
17431612	9.78557	8.49969	-1.28587	1	C1qc	BC069926	GenBank	0	GO:0006955 // GO:0006958 // GO:0030853 // GO:0045087 // GO:0045650 // GO:0030853 // GO:0045650	immune response // complement activation, classical pathway // negative regulation of granulocyte differentiation // innate immune response // negative regulation of macrophage differentiation // negative regulation of granulocyte differentiation // negative regulation of macrophage differentiation	GO:0005576 // GO:0005581 // GO:0016020	extracellular region // collagen // membrane	GO:0005164	tumor necrosis factor receptor binding	GenMAPP	Complement_Activation_Classical
17210747	6.74359	5.45775	-1.28584	1	---	---	---	---	---	---	---	---	---	---	---	---
17202741	2.70572	1.42017	-1.28555	1	---	---	---	---	---	---	---	---	---	---	---	---
17204787	2.48451	1.1998	-1.28471	1	---	---	---	---	---	---	---	---	---	---	---	---
17201813	4.99046	3.70577	-1.28469	1	---	---	---	---	---	---	---	---	---	---	---	---
17201989	4.99046	3.70577	-1.28469	1	---	---	---	---	---	---	---	---	---	---	---	---
17208655	3.64749	2.36354	-1.28395	1	---	---	---	---	---	---	---	---	---	---	---	---
17282920	3.76692	2.48313	-1.28379	1	Gm16381	NM_001166062	RefSeq	0	---	---	---	---	---	---	---	---
17344568	8.10389	6.82098	-1.28292	1	H2-T23	BC004093	GenBank	0	GO:0001916 // GO:0002474 // GO:0002489 // GO:0006955 // GO:0019882 // GO:0048839 // GO:0001916	positive regulation of T cell mediated cytotoxicity // antigen processing and presentation of peptide antigen via MHC class I // antigen processing and presentation of endogenous peptide antigen via MHC class Ib via ER pathway, TAP-dependent // immune response // antigen processing and presentation // inner ear development // positive regulation of T cell mediated cytotoxicity	GO:0016020 // GO:0016021 // GO:0042612 // GO:0030670 // GO:0071556	membrane // integral to membrane // MHC class I protein complex // phagocytic vesicle membrane // integral to lumenal side of endoplasmic reticulum membrane	GO:0042605	peptide antigen binding	---	---
17207387	2.8509	1.56809	-1.28281	1	---	---	---	---	---	---	---	---	---	---	---	---
17426365	7.25149	5.9695	-1.28199	1	Tnc	AK085667	GenBank	0	GO:0007155 // GO:0007528 // GO:0008284 // GO:0010628 // GO:0014012 // GO:0060739 // GO:0060740 // GO:0009611	cell adhesion // neuromuscular junction development // positive regulation of cell proliferation // positive regulation of gene expression // peripheral nervous system axon regeneration // mesenchymal-epithelial cell signaling involved in prostate gland development // prostate gland epithelium morphogenesis // response to wounding	GO:0005576 // GO:0005578 // GO:0005604 // GO:0005614 // GO:0005615 // GO:0031012 // GO:0005576 // GO:0005576 // GO:0005615 // GO:0031012	extracellular region // proteinaceous extracellular matrix // basement membrane // interstitial matrix // extracellular space // extracellular matrix // extracellular region // extracellular region // extracellular space // extracellular matrix	GO:0001968 // GO:0045545 // GO:0045545 // GO:0045545	fibronectin binding // syndecan binding // syndecan binding // syndecan binding	---	---
17506279	7.77885	6.49697	-1.28188	1	Irf8	AK018533	GenBank	0	GO:0006351 // GO:0006355 // GO:0006909 // GO:0006955 // GO:0009617 // GO:0030099 // GO:0032729 // GO:0032735 // GO:0042742 // GO:0042832 // GO:0044130 // GO:0045893 // GO:0060261 // GO:0071222 // GO:0006355	transcription, DNA-dependent // regulation of transcription, DNA-dependent // phagocytosis // immune response // response to bacterium // myeloid cell differentiation // positive regulation of interferon-gamma production // positive regulation of interleukin-12 production // defense response to bacterium // defense response to protozoan // negative regulation of growth of symbiont in host // posi…	GO:0005634 // GO:0005634	nucleus // nucleus	GO:0000975 // GO:0003677 // GO:0003700 // GO:0005515 // GO:0003677 // GO:0003700	regulatory region DNA binding // DNA binding // sequence-specific DNA binding transcription factor activity // protein binding // DNA binding // sequence-specific DNA binding transcription factor activity	---	---
17372307	7.07169	5.78991	-1.28178	1	---	n280938	NONCODE	0	---	---	---	---	---	---	---	---
17262202	7.5206	6.23898	-1.28163	1	Irgm1	AK002545	GenBank	0	GO:0006914 // GO:0006952 // GO:0045087	autophagy // defense response // innate immune response	GO:0005764 // GO:0005768 // GO:0005770 // GO:0005783 // GO:0005794 // GO:0005886 // GO:0016020 // GO:0031410 // GO:0042995 // GO:0000139 // GO:0000421 // GO:0001891 // GO:0005764 // GO:0005765 // GO:0030670 // GO:0031902	lysosome // endosome // late endosome // endoplasmic reticulum // Golgi apparatus // plasma membrane // membrane // cytoplasmic vesicle // cell projection // Golgi membrane // autophagic vacuole membrane // phagocytic cup // lysosome // lysosomal membrane // phagocytic vesicle membrane // late endosome membrane	GO:0000166 // GO:0005525 // GO:0016787 // GO:0016817	nucleotide binding // GTP binding // hydrolase activity // hydrolase activity, acting on acid anhydrides	---	---
17202999	2.71656	1.43536	-1.2812	1	---	---	---	---	---	---	---	---	---	---	---	---
17517947	9.86531	8.58537	-1.27994	1	Hexa	AK075895	GenBank	0	GO:0001501 // GO:0005975 // GO:0006689 // GO:0007040 // GO:0007040 // GO:0007605 // GO:0007626 // GO:0007628 // GO:0008152 // GO:0019915 // GO:0019953 // GO:0030203 // GO:0042552 // GO:0048667 // GO:0050884 // GO:0050885 // GO:0008152	skeletal system development // carbohydrate metabolic process // ganglioside catabolic process // lysosome organization // lysosome organization // sensory perception of sound // locomotory behavior // adult walking behavior // metabolic process // lipid storage // sexual reproduction // glycosaminoglycan metabolic process // myelination // cell morphogenesis involved in neuron differentiation //…	GO:0005764 // GO:0016020 // GO:0005764	lysosome // membrane // lysosome	GO:0003824 // GO:0004553 // GO:0004563 // GO:0004563 // GO:0004563 // GO:0016787 // GO:0016798 // GO:0046982 // GO:0004563 // GO:0046982	catalytic activity // hydrolase activity, hydrolyzing O-glycosyl compounds // beta-N-acetylhexosaminidase activity // beta-N-acetylhexosaminidase activity // beta-N-acetylhexosaminidase activity // hydrolase activity // hydrolase activity, acting on glycosyl bonds // protein heterodimerization activity // beta-N-acetylhexosaminidase activity // protein heterodimerization activity	---	---
17204529	4.36962	3.0904	-1.27922	1	---	---	---	---	---	---	---	---	---	---	---	---
17539997	6.76507	5.48592	-1.27916	1	Was	U29673	GenBank	0	GO:0006955 // GO:0007015 // GO:0008154 // GO:0016197 // GO:0030041 // GO:0030048 // GO:0042110 // GO:0006955	immune response // actin filament organization // actin polymerization or depolymerization // endosomal transport // actin filament polymerization // actin filament-based movement // T cell activation // immune response	GO:0005737 // GO:0005856 // GO:0012506 // GO:0005829	cytoplasm // cytoskeleton // vesicle membrane // cytosol	GO:0003779 // GO:0005515 // GO:0042802 // GO:0042802	actin binding // protein binding // identical protein binding // identical protein binding	GenMAPP	G13_Signaling_Pathway
17260761	9.6182	8.33924	-1.27895	1	Plek	AK033872	GenBank	0	GO:0006904 // GO:0007229 // GO:0010572 // GO:0010920 // GO:0010925 // GO:0030030 // GO:0030836 // GO:0030836 // GO:0030845 // GO:0030866 // GO:0031529 // GO:0031532 // GO:0032233 // GO:0033625 // GO:0035556 // GO:0045744 // GO:0046488 // GO:0060305 // GO:0070493 // GO:0070493 // GO:0070527 // GO:0070528 // GO:0070560 // GO:0002244 // GO:0002576 // GO:0007229 // GO:0010920 // GO:0010925 // GO:0030…	vesicle docking involved in exocytosis // integrin-mediated signaling pathway // positive regulation of platelet activation // negative regulation of inositol phosphate biosynthetic process // positive regulation of inositol-polyphosphate 5-phosphatase activity // cell projection organization // positive regulation of actin filament depolymerization // positive regulation of actin filament depoly…	GO:0005737 // GO:0032587 // GO:0005737 // GO:0032587	cytoplasm // ruffle membrane // cytoplasm // ruffle membrane	GO:0005080 // GO:0005543 // GO:0042803 // GO:0043325 // GO:0005080 // GO:0042803 // GO:0043325	protein kinase C binding // phospholipid binding // protein homodimerization activity // phosphatidylinositol-3,4-bisphosphate binding // protein kinase C binding // protein homodimerization activity // phosphatidylinositol-3,4-bisphosphate binding	---	---
17288650	11.2143	9.93597	-1.27831	1	Ftl1	AK002242	GenBank	0	GO:0006826 // GO:0006879 // GO:0055114	iron ion transport // cellular iron ion homeostasis // oxidation-reduction process	GO:0005737 // GO:0008043 // GO:0005576 // GO:0008043 // GO:0071682	cytoplasm // intracellular ferritin complex // extracellular region // intracellular ferritin complex // endocytic vesicle lumen	GO:0005506 // GO:0042802 // GO:0008199 // GO:0016491 // GO:0046872 // GO:0046914 // GO:0005506 // GO:0005515	iron ion binding // identical protein binding // ferric iron binding // oxidoreductase activity // metal ion binding // transition metal ion binding // iron ion binding // protein binding	---	---
17203693	5.14424	3.86864	-1.2756	1	---	---	---	---	---	---	---	---	---	---	---	---
17202463	2.69528	1.41993	-1.27535	1	---	---	---	---	---	---	---	---	---	---	---	---
17340629	9.98227	8.70751	-1.27476	1	---	n204546	NONCODE	0	---	---	---	---	---	---	---	---
17249593	6.86278	5.58818	-1.2746	1	Irf1	AK080949	GenBank	0	GO:0002819 // GO:0006351 // GO:0006355 // GO:0006917 // GO:0007050 // GO:0007249 // GO:0010468 // GO:0010942 // GO:0032481 // GO:0032728 // GO:0032825 // GO:0034124 // GO:0035458 // GO:0042512 // GO:0043374 // GO:0045084 // GO:0045084 // GO:0045087 // GO:0045088 // GO:0045590 // GO:0045627 // GO:0045629 // GO:0045892 // GO:0045892 // GO:0045893 // GO:0045893 // GO:0045893 // GO:0045944 // GO:0045…	regulation of adaptive immune response // transcription, DNA-dependent // regulation of transcription, DNA-dependent // induction of apoptosis // cell cycle arrest // I-kappaB kinase/NF-kappaB cascade // regulation of gene expression // positive regulation of cell death // positive regulation of type I interferon production // positive regulation of interferon-beta production // positive regulati…	GO:0000790 // GO:0005634 // GO:0005634 // GO:0005634 // GO:0005737 // GO:0000790 // GO:0005634 // GO:0005737	nuclear chromatin // nucleus // nucleus // nucleus // cytoplasm // nuclear chromatin // nucleus // cytoplasm	GO:0000975 // GO:0000978 // GO:0003677 // GO:0003700 // GO:0003700 // GO:0005515 // GO:0043565 // GO:0043565 // GO:0000978 // GO:0003677 // GO:0003700	regulatory region DNA binding // RNA polymerase II core promoter proximal region sequence-specific DNA binding // DNA binding // sequence-specific DNA binding transcription factor activity // sequence-specific DNA binding transcription factor activity // protein binding // sequence-specific DNA binding // sequence-specific DNA binding // RNA polymerase II core promoter proximal region sequence-sp…	GenMAPP	Apoptosis
17458362	6.15545	4.88147	-1.27398	1	Gimap4	BC005577	GenBank	0	---	---	GO:0005634 // GO:0005737 // GO:0005829 // GO:0005829 // GO:0005829	nucleus // cytoplasm // cytosol // cytosol // cytosol	GO:0000166 // GO:0005525	nucleotide binding // GTP binding	---	---
17458393	8.9945	7.72099	-1.27351	1	Tmem176a	AK002546	GenBank	0	GO:2001199	negative regulation of dendritic cell differentiation	GO:0016020 // GO:0016021	membrane // integral to membrane	GO:0005515	protein binding	---	---
17203865	2.81751	1.54566	-1.27185	1	---	---	---	---	---	---	---	---	---	---	---	---
17308463	7.41106	6.14017	-1.27089	1	---	---	---	---	---	---	---	---	---	---	---	---
17450121	6.35175	5.08247	-1.26928	1	Plac8	AF263458	GenBank	0	GO:0008284 // GO:0009409 // GO:0040015 // GO:0042742 // GO:0043066 // GO:0043066 // GO:0045944 // GO:0045944 // GO:0050873	positive regulation of cell proliferation // response to cold // negative regulation of multicellular organism growth // defense response to bacterium // negative regulation of apoptotic process // negative regulation of apoptotic process // positive regulation of transcription from RNA polymerase II promoter // positive regulation of transcription from RNA polymerase II promoter // brown fat cel…	GO:0005634	nucleus	GO:0003682 // GO:0005515	chromatin binding // protein binding	---	---
17203501	6.53704	5.26791	-1.26912	1	---	---	---	---	---	---	---	---	---	---	---	---
17373177	7.62047	6.35195	-1.26852	1	LOC100862024	XR_141964	RefSeq	0	---	---	---	---	---	---	---	---
17204597	4.76806	3.49982	-1.26824	1	---	---	---	---	---	---	---	---	---	---	---	---
17490149	9.16427	7.89609	-1.26818	1	Cd33	AK046303	GenBank	0	GO:0007155	cell adhesion	GO:0005886 // GO:0009897 // GO:0016020 // GO:0016021 // GO:0009897	plasma membrane // external side of plasma membrane // membrane // integral to membrane // external side of plasma membrane	---	---	---	---
17210077	3.03274	1.76456	-1.26818	1	---	---	---	---	---	---	---	---	---	---	---	---
17499394	7.78265	6.51501	-1.26764	1	---	GENSCAN00000015492	ENSEMBL	0	---	---	---	---	---	---	---	---
17207851	4.45054	3.18346	-1.26708	1	---	---	---	---	---	---	---	---	---	---	---	---
17204379	2.62333	1.35628	-1.26705	1	---	---	---	---	---	---	---	---	---	---	---	---
17201697	3.1444	1.87924	-1.26516	1	---	---	---	---	---	---	---	---	---	---	---	---
17244341	7.47078	6.20651	-1.26427	1	Elk3	AK052546	GenBank	0	GO:0001525 // GO:0006351 // GO:0006355 // GO:0042060 // GO:0045892 // GO:0006355 // GO:0045892	angiogenesis // transcription, DNA-dependent // regulation of transcription, DNA-dependent // wound healing // negative regulation of transcription, DNA-dependent // regulation of transcription, DNA-dependent // negative regulation of transcription, DNA-dependent	GO:0005634 // GO:0005634 // GO:0005739 // GO:0043231 // GO:0005634 // GO:0005739 // GO:0043231	nucleus // nucleus // mitochondrion // intracellular membrane-bounded organelle // nucleus // mitochondrion // intracellular membrane-bounded organelle	GO:0003677 // GO:0003700 // GO:0003714 // GO:0032422 // GO:0043565 // GO:0003677 // GO:0003700 // GO:0003714 // GO:0032422	DNA binding // sequence-specific DNA binding transcription factor activity // transcription corepressor activity // purine-rich negative regulatory element binding // sequence-specific DNA binding // DNA binding // sequence-specific DNA binding transcription factor activity // transcription corepressor activity // purine-rich negative regulatory element binding	---	---
17338872	5.77488	4.51185	-1.26303	1	Ndufa11	BC053075	GenBank	0	GO:0006810 // GO:0022900 // GO:0008150 // GO:0055114	transport // electron transport chain // biological_process // oxidation-reduction process	GO:0005739 // GO:0005743 // GO:0005747 // GO:0016020 // GO:0016021 // GO:0070469 // GO:0005739	mitochondrion // mitochondrial inner membrane // mitochondrial respiratory chain complex I // membrane // integral to membrane // respiratory chain // mitochondrion	GO:0003674	molecular_function	---	---
17338982	7.65606	6.39361	-1.26245	1	Vav1	AK088586	GenBank	0	GO:0006909 // GO:0006955 // GO:0007229 // GO:0030217 // GO:0035023 // GO:0035556 // GO:0042110 // GO:0043087 // GO:0045785 // GO:0050790 // GO:0035556	phagocytosis // immune response // integrin-mediated signaling pathway // T cell differentiation // regulation of Rho protein signal transduction // intracellular signal transduction // T cell activation // regulation of GTPase activity // positive regulation of cell adhesion // regulation of catalytic activity // intracellular signal transduction	GO:0005829	cytosol	GO:0005085 // GO:0005089 // GO:0005515 // GO:0005543 // GO:0030676 // GO:0046872 // GO:0005085 // GO:0005089	guanyl-nucleotide exchange factor activity // Rho guanyl-nucleotide exchange factor activity // protein binding // phospholipid binding // Rac guanyl-nucleotide exchange factor activity // metal ion binding // guanyl-nucleotide exchange factor activity // Rho guanyl-nucleotide exchange factor activity	---	---
17210773	2.59314	1.33105	-1.2621	1	---	---	---	---	---	---	---	---	---	---	---	---
17467150	2.99778	1.73576	-1.26202	1	Vmn1r18	NM_134181	RefSeq	0	GO:0007186 // GO:0019236 // GO:0007186	G-protein coupled receptor signaling pathway // response to pheromone // G-protein coupled receptor signaling pathway	GO:0005887 // GO:0016021	integral to plasma membrane // integral to membrane	GO:0005550 // GO:0016503 // GO:0016503	pheromone binding // pheromone receptor activity // pheromone receptor activity	---	---
17200235	4.10465	2.84404	-1.26061	1	---	---	---	---	---	---	---	---	---	---	---	---
17204311	4.09365	2.83339	-1.26026	1	---	---	---	---	---	---	---	---	---	---	---	---
17204085	3.16639	1.90718	-1.25921	1	---	---	---	---	---	---	---	---	---	---	---	---
17209979	5.73135	4.47531	-1.25604	1	---	---	---	---	---	---	---	---	---	---	---	---
17204585	4.34076	3.08689	-1.25387	1	---	---	---	---	---	---	---	---	---	---	---	---
17204169	2.39247	1.1391	-1.25337	1	---	---	---	---	---	---	---	---	---	---	---	---
17330359	5.95291	4.70004	-1.25287	1	Pla1a	AF063498	GenBank	0	GO:0006629 // GO:0016042 // GO:0008150	lipid metabolic process // lipid catabolic process // biological_process	GO:0005576 // GO:0005575	extracellular region // cellular_component	GO:0003824 // GO:0016787 // GO:0003674	catalytic activity // hydrolase activity // molecular_function	---	---
17453136	6.00971	4.75753	-1.25218	1	---	---	---	---	---	---	---	---	---	---	---	---
17206009	3.86179	2.61185	-1.24994	1	---	---	---	---	---	---	---	---	---	---	---	---
17467489	3.24723	1.99799	-1.24924	1	---	---	---	---	---	---	---	---	---	---	---	---
17319009	6.34963	5.10089	-1.24874	1	Il2rb	AK017288	GenBank	0	GO:0019221 // GO:0038110 // GO:0043066 // GO:0019221 // GO:0038110 // GO:0043066	cytokine-mediated signaling pathway // interleukin-2-mediated signaling pathway // negative regulation of apoptotic process // cytokine-mediated signaling pathway // interleukin-2-mediated signaling pathway // negative regulation of apoptotic process	GO:0009897 // GO:0016020 // GO:0016021	external side of plasma membrane // membrane // integral to membrane	GO:0004896 // GO:0004911 // GO:0019976 // GO:0004911	cytokine receptor activity // interleukin-2 receptor activity // interleukin-2 binding // interleukin-2 receptor activity	GenMAPP	Inflammatory_Response_Pathway
17531923	7.4277	6.17927	-1.24843	1	Cmtm7	AK040123	GenBank	0	GO:0006935 // GO:0008150	chemotaxis // biological_process	GO:0005615 // GO:0016020 // GO:0016021 // GO:0005575	extracellular space // membrane // integral to membrane // cellular_component	GO:0005125 // GO:0003674	cytokine activity // molecular_function	---	---
17217035	9.8302	8.58194	-1.24826	1	Ctse	AK143581	GenBank	0	GO:0006508 // GO:0008152 // GO:0016540 // GO:0019886 // GO:0019886 // GO:0016540 // GO:0019886	proteolysis // metabolic process // protein autoprocessing // antigen processing and presentation of exogenous peptide antigen via MHC class II // antigen processing and presentation of exogenous peptide antigen via MHC class II // protein autoprocessing // antigen processing and presentation of exogenous peptide antigen via MHC class II	GO:0005768 // GO:0005768 // GO:0005768	endosome // endosome // endosome	GO:0004190 // GO:0004190 // GO:0008233 // GO:0016787 // GO:0042803 // GO:0004190	aspartic-type endopeptidase activity // aspartic-type endopeptidase activity // peptidase activity // hydrolase activity // protein homodimerization activity // aspartic-type endopeptidase activity	---	---
17532137	7.26863	6.02129	-1.24734	1	Myd88	AK090107	GenBank	0	GO:0002238 // GO:0002755 // GO:0002755 // GO:0006954 // GO:0006955 // GO:0007165 // GO:0007166 // GO:0007178 // GO:0007254 // GO:0008063 // GO:0009615 // GO:0016064 // GO:0019221 // GO:0031663 // GO:0032494 // GO:0032496 // GO:0032496 // GO:0032740 // GO:0032747 // GO:0032755 // GO:0032760 // GO:0032760 // GO:0042127 // GO:0043123 // GO:0043123 // GO:0044130 // GO:0045080 // GO:0045087 // GO:0045…	response to molecule of fungal origin // MyD88-dependent toll-like receptor signaling pathway // MyD88-dependent toll-like receptor signaling pathway // inflammatory response // immune response // signal transduction // cell surface receptor signaling pathway // transmembrane receptor protein serine/threonine kinase signaling pathway // JNK cascade // Toll signaling pathway // response to virus /…	GO:0005737 // GO:0005829 // GO:0005886 // GO:0014069 // GO:0043234 // GO:0005737 // GO:0014069 // GO:0043234	cytoplasm // cytosol // plasma membrane // postsynaptic density // protein complex // cytoplasm // postsynaptic density // protein complex	GO:0005102 // GO:0005121 // GO:0005149 // GO:0005515 // GO:0042802 // GO:0070976 // GO:0005102 // GO:0005121 // GO:0005149 // GO:0070976	receptor binding // Toll binding // interleukin-1 receptor binding // protein binding // identical protein binding // TIR domain binding // receptor binding // Toll binding // interleukin-1 receptor binding // TIR domain binding	---	---
17205049	3.24737	2.0007	-1.24668	1	---	---	---	---	---	---	---	---	---	---	---	---
17209239	3.24737	2.0007	-1.24668	1	---	---	---	---	---	---	---	---	---	---	---	---
17204335	2.56052	1.31389	-1.24663	1	---	---	---	---	---	---	---	---	---	---	---	---
17313654	7.76262	6.51617	-1.24645	1	Tspo	AK149743	GenBank	0	GO:0006694 // GO:0006811 // GO:0006821 // GO:0008347 // GO:0010940 // GO:0032720 // GO:0043065 // GO:0045019 // GO:0048266 // GO:0050810 // GO:0051901 // GO:0051928 // GO:0060242 // GO:0060252 // GO:0060253 // GO:2000379 // GO:0006694 // GO:0006950 // GO:0007568 // GO:0008347 // GO:0010042 // GO:0010266 // GO:0010940 // GO:0014012 // GO:0030325 // GO:0032570 // GO:0032720 // GO:0033574 // GO:0042…	steroid biosynthetic process // ion transport // chloride transport // glial cell migration // positive regulation of necrotic cell death // negative regulation of tumor necrosis factor production // positive regulation of apoptotic process // negative regulation of nitric oxide biosynthetic process // behavioral response to pain // regulation of steroid biosynthetic process // positive regulatio…	GO:0005739 // GO:0005739 // GO:0005741 // GO:0016020 // GO:0016021 // GO:0005739 // GO:0005741 // GO:0031966	mitochondrion // mitochondrion // mitochondrial outer membrane // membrane // integral to membrane // mitochondrion // mitochondrial outer membrane // mitochondrial membrane	GO:0005497 // GO:0008503 // GO:0005497 // GO:0008503	androgen binding // benzodiazepine receptor activity // androgen binding // benzodiazepine receptor activity	---	---
17207307	3.79995	2.55411	-1.24584	1	---	---	---	---	---	---	---	---	---	---	---	---
17201371	4.73624	3.49189	-1.24435	1	---	---	---	---	---	---	---	---	---	---	---	---
17448251	5.45495	4.21183	-1.24312	1	Tlr6	AK137502	GenBank	0	GO:0002224 // GO:0002282 // GO:0002755 // GO:0006954 // GO:0006955 // GO:0007165 // GO:0032493 // GO:0034150 // GO:0042088 // GO:0042496 // GO:0042742 // GO:0043123 // GO:0043507 // GO:0045084 // GO:0045087 // GO:0045410 // GO:0046209 // GO:0050707 // GO:0052033 // GO:0071726 // GO:0002224 // GO:0006954 // GO:0042088 // GO:0042496 // GO:0043123 // GO:0043507 // GO:0045410 // GO:0071726	toll-like receptor signaling pathway // microglial cell activation involved in immune response // MyD88-dependent toll-like receptor signaling pathway // inflammatory response // immune response // signal transduction // response to bacterial lipoprotein // toll-like receptor 6 signaling pathway // T-helper 1 type immune response // detection of diacyl bacterial lipopeptide // defense response to…	GO:0005886 // GO:0016020 // GO:0016021 // GO:0031410 // GO:0035355 // GO:0030670	plasma membrane // membrane // integral to membrane // cytoplasmic vesicle // Toll-like receptor 2-Toll-like receptor 6 protein complex // phagocytic vesicle membrane	GO:0004888 // GO:0042498 // GO:0046982 // GO:0071723 // GO:0071723	transmembrane signaling receptor activity // diacyl lipopeptide binding // protein heterodimerization activity // lipopeptide binding // lipopeptide binding	---	---
17248073	6.52877	5.28591	-1.24286	1	---	---	---	---	---	---	---	---	---	---	---	---
17549780	4.20188	2.96051	-1.24137	1	Gm8680	XR_141180	RefSeq	0	---	---	---	---	---	---	---	---
17205469	5.55731	4.31713	-1.24018	1	---	---	---	---	---	---	---	---	---	---	---	---
17207645	3.16907	1.92954	-1.23953	1	---	---	---	---	---	---	---	---	---	---	---	---
17486864	5.31699	4.0777	-1.2393	1	C5ar1	AK150407	GenBank	0	GO:0007165 // GO:0007186 // GO:0030593 // GO:0032494 // GO:0038178 // GO:0042789 // GO:0050679 // GO:0050830 // GO:0070374 // GO:0006935 // GO:0006954 // GO:0007186 // GO:0038178 // GO:0042789 // GO:0050679 // GO:0070374	signal transduction // G-protein coupled receptor signaling pathway // neutrophil chemotaxis // response to peptidoglycan // complement component C5a signaling pathway // mRNA transcription from RNA polymerase II promoter // positive regulation of epithelial cell proliferation // defense response to Gram-positive bacterium // positive regulation of ERK1 and ERK2 cascade // chemotaxis // inflammat…	GO:0016021 // GO:0016323 // GO:0045177 // GO:0016020 // GO:0016323 // GO:0045177	integral to membrane // basolateral plasma membrane // apical part of cell // membrane // basolateral plasma membrane // apical part of cell	GO:0004871 // GO:0004878 // GO:0004930 // GO:0004944 // GO:0004944 // GO:0004878 // GO:0004942 // GO:0004944 // GO:0004982	signal transducer activity // complement component C5a receptor activity // G-protein coupled receptor activity // C5a anaphylatoxin receptor activity // C5a anaphylatoxin receptor activity // complement component C5a receptor activity // anaphylatoxin receptor activity // C5a anaphylatoxin receptor activity // N-formyl peptide receptor activity	---	---
17203133	4.21183	2.97395	-1.23787	1	---	---	---	---	---	---	---	---	---	---	---	---
17205205	4.95341	3.71569	-1.23772	1	---	---	---	---	---	---	---	---	---	---	---	---
17209395	4.95341	3.71569	-1.23772	1	---	---	---	---	---	---	---	---	---	---	---	---
17208863	3.79183	2.55411	-1.23772	1	---	---	---	---	---	---	---	---	---	---	---	---
17210581	3.03652	1.80007	-1.23646	1	---	---	---	---	---	---	---	---	---	---	---	---
17521541	7.45199	6.21583	-1.23616	1	Uba7	BC022160	GenBank	0	GO:0006464 // GO:0019941 // GO:0032020 // GO:0032020 // GO:0006464 // GO:0032020	cellular protein modification process // modification-dependent protein catabolic process // ISG15-protein conjugation // ISG15-protein conjugation // cellular protein modification process // ISG15-protein conjugation	---	---	GO:0019782 // GO:0019782 // GO:0019782 // GO:0003824 // GO:0005524 // GO:0008641	ISG15 activating enzyme activity // ISG15 activating enzyme activity // ISG15 activating enzyme activity // catalytic activity // ATP binding // small protein activating enzyme activity	GenMAPP	Proteasome_Degradation
17209523	6.18797	4.95429	-1.23368	1	---	---	---	---	---	---	---	---	---	---	---	---
17367102	5.82265	4.59067	-1.23199	1	Mrc1	AK156137	GenBank	0	GO:0006897 // GO:0006898 // GO:0007165 // GO:0006898	endocytosis // receptor-mediated endocytosis // signal transduction // receptor-mediated endocytosis	GO:0005768 // GO:0005886 // GO:0009986 // GO:0010008 // GO:0016020 // GO:0016021 // GO:0005886 // GO:0005886 // GO:0005886 // GO:0010008 // GO:0010008	endosome // plasma membrane // cell surface // endosome membrane // membrane // integral to membrane // plasma membrane // plasma membrane // plasma membrane // endosome membrane // endosome membrane	GO:0004872 // GO:0004888 // GO:0005537 // GO:0030246 // GO:0004872	receptor activity // transmembrane signaling receptor activity // mannose binding // carbohydrate binding // receptor activity	---	---
17207703	4.53452	3.30279	-1.23173	1	---	---	---	---	---	---	---	---	---	---	---	---
17203245	5.2035	3.97204	-1.23147	1	---	---	---	---	---	---	---	---	---	---	---	---
17207295	4.00534	2.77425	-1.23109	1	---	---	---	---	---	---	---	---	---	---	---	---
17203279	5.78651	4.55644	-1.23008	1	---	---	---	---	---	---	---	---	---	---	---	---
17203313	4.1678	2.9393	-1.2285	1	---	---	---	---	---	---	---	---	---	---	---	---
17431619	10.4377	9.21137	-1.2263	1	C1qa	AK002655	GenBank	0	GO:0006958 // GO:0045087 // GO:0006958	complement activation, classical pathway // innate immune response // complement activation, classical pathway	GO:0005576 // GO:0005581	extracellular region // collagen	GO:0005515	protein binding	GenMAPP	Complement_Activation_Classical
17205247	2.8906	1.66483	-1.22577	1	---	---	---	---	---	---	---	---	---	---	---	---
17209437	2.8906	1.66483	-1.22577	1	---	---	---	---	---	---	---	---	---	---	---	---
17202019	4.18605	2.96051	-1.22554	1	---	---	---	---	---	---	---	---	---	---	---	---
17466599	7.80503	6.5812	-1.22383	1	Rarres2	BC015275	GenBank	0	GO:0001523 // GO:0006952 // GO:0010759 // GO:0048566 // GO:0050873 // GO:0001523 // GO:0001701 // GO:0010759 // GO:0048566	retinoid metabolic process // defense response // positive regulation of macrophage chemotaxis // embryonic digestive tract development // brown fat cell differentiation // retinoid metabolic process // in utero embryonic development // positive regulation of macrophage chemotaxis // embryonic digestive tract development	GO:0005576 // GO:0031012 // GO:0031012	extracellular region // extracellular matrix // extracellular matrix	GO:0005102 // GO:0005515 // GO:0005102	receptor binding // protein binding // receptor binding	---	---
17483264	7.00145	5.77777	-1.22367	1	Itgal	AK141575	GenBank	0	GO:0002291 // GO:0007155 // GO:0007157 // GO:0007159 // GO:0007159 // GO:0007159 // GO:0007166 // GO:0007229 // GO:0016337 // GO:0022407 // GO:0022409 // GO:0042102 // GO:0050798 // GO:0050850	T cell activation via T cell receptor contact with antigen bound to MHC molecule on antigen presenting cell // cell adhesion // heterophilic cell-cell adhesion // leukocyte cell-cell adhesion // leukocyte cell-cell adhesion // leukocyte cell-cell adhesion // cell surface receptor signaling pathway // integrin-mediated signaling pathway // cell-cell adhesion // regulation of cell-cell adhesion // …	GO:0001772 // GO:0008305 // GO:0009897 // GO:0009986 // GO:0016020 // GO:0016021	immunological synapse // integrin complex // external side of plasma membrane // cell surface // membrane // integral to membrane	GO:0032403 // GO:0046872 // GO:0046982 // GO:0050839	protein complex binding // metal ion binding // protein heterodimerization activity // cell adhesion molecule binding	GenMAPP	Integrin-mediated_cell_adhesion_KEGG
17549216	8.80833	7.58633	-1.222	1	H2-Q9	NM_001201460	RefSeq	0	GO:0001916 // GO:0002476 // GO:0032729 // GO:0051607 // GO:0001916 // GO:0002474 // GO:0006955 // GO:0019882	positive regulation of T cell mediated cytotoxicity // antigen processing and presentation of endogenous peptide antigen via MHC class Ib // positive regulation of interferon-gamma production // defense response to virus // positive regulation of T cell mediated cytotoxicity // antigen processing and presentation of peptide antigen via MHC class I // immune response // antigen processing and pres…	GO:0009897 // GO:0032398 // GO:0016020 // GO:0016021 // GO:0030670 // GO:0042612 // GO:0071556	external side of plasma membrane // MHC class Ib protein complex // membrane // integral to membrane // phagocytic vesicle membrane // MHC class I protein complex // integral to lumenal side of endoplasmic reticulum membrane	GO:0042605 // GO:0042605	peptide antigen binding // peptide antigen binding	---	---
17206735	4.00174	2.78003	-1.22171	1	---	---	---	---	---	---	---	---	---	---	---	---
17200685	5.14639	3.92552	-1.22086	1	---	---	---	---	---	---	---	---	---	---	---	---
17485609	5.5349	4.31426	-1.22064	1	---	n414465	NONCODE	0	---	---	---	---	---	---	---	---
17530300	6.99772	5.77824	-1.21948	1	---	---	---	---	---	---	---	---	---	---	---	---
17304406	8.67997	7.46098	-1.21899	1	Prkcd	AK144231	GenBank	0	GO:0006468 // GO:0006468 // GO:0006915 // GO:0006917 // GO:0006979 // GO:0007049 // GO:0015810 // GO:0016064 // GO:0016310 // GO:0018107 // GO:0023021 // GO:0030837 // GO:0032613 // GO:0032615 // GO:0032930 // GO:0032963 // GO:0034351 // GO:0035307 // GO:0035556 // GO:0042100 // GO:0042119 // GO:0042742 // GO:0043065 // GO:0043406 // GO:0043407 // GO:0043410 // GO:0046326 // GO:0046627 // GO:0046…	protein phosphorylation // protein phosphorylation // apoptotic process // induction of apoptosis // response to oxidative stress // cell cycle // aspartate transport // immunoglobulin mediated immune response // phosphorylation // peptidyl-threonine phosphorylation // termination of signal transduction // negative regulation of actin filament polymerization // interleukin-10 production // interl…	GO:0005634 // GO:0005634 // GO:0005737 // GO:0005737 // GO:0005739 // GO:0005783 // GO:0005829 // GO:0005886 // GO:0005911 // GO:0016020 // GO:0016363 // GO:0005634 // GO:0005737 // GO:0005739 // GO:0005783 // GO:0048471 // GO:0005783 // GO:0016020	nucleus // nucleus // cytoplasm // cytoplasm // mitochondrion // endoplasmic reticulum // cytosol // plasma membrane // cell-cell junction // membrane // nuclear matrix // nucleus // cytoplasm // mitochondrion // endoplasmic reticulum // perinuclear region of cytoplasm // endoplasmic reticulum // membrane	GO:0000166 // GO:0004672 // GO:0004674 // GO:0004697 // GO:0004699 // GO:0004715 // GO:0005524 // GO:0008022 // GO:0008047 // GO:0016301 // GO:0016740 // GO:0016772 // GO:0019899 // GO:0019901 // GO:0043560 // GO:0046872 // GO:0070976 // GO:0004674 // GO:0004697 // GO:0008022 // GO:0008047 // GO:0019899	nucleotide binding // protein kinase activity // protein serine/threonine kinase activity // protein kinase C activity // calcium-independent protein kinase C activity // non-membrane spanning protein tyrosine kinase activity // ATP binding // protein C-terminus binding // enzyme activator activity // kinase activity // transferase activity // transferase activity, transferring phosphorus-contain…	GenMAPP // GenMAPP // GenMAPP // GenMAPP	G_Protein_Signaling // Wnt_Signaling // Calcium_regulation_in_cardiac_cells // Smooth_muscle_contraction
17204067	3.1376	1.92094	-1.21666	1	---	---	---	---	---	---	---	---	---	---	---	---
17473629	4.49378	3.27714	-1.21664	1	Olfr1336	BC104286	GenBank	0	GO:0007165 // GO:0007186 // GO:0007186 // GO:0007608 // GO:0050896 // GO:0007186 // GO:0007608 // GO:0007608 // GO:0050911 // GO:0050911	signal transduction // G-protein coupled receptor signaling pathway // G-protein coupled receptor signaling pathway // sensory perception of smell // response to stimulus // G-protein coupled receptor signaling pathway // sensory perception of smell // sensory perception of smell // detection of chemical stimulus involved in sensory perception of smell // detection of chemical stimulus involved i…	GO:0005886 // GO:0016020 // GO:0016021 // GO:0016021 // GO:0016021	plasma membrane // membrane // integral to membrane // integral to membrane // integral to membrane	GO:0004871 // GO:0004930 // GO:0004984 // GO:0004984 // GO:0004984	signal transducer activity // G-protein coupled receptor activity // olfactory receptor activity // olfactory receptor activity // olfactory receptor activity	---	---
17527934	4.97664	3.76	-1.21664	1	Kif23	BC028559	GenBank	0	GO:0000910 // GO:0032467 // GO:0051256 // GO:0007018	cytokinesis // positive regulation of cytokinesis // spindle midzone assembly involved in mitosis // microtubule-based movement	GO:0005634 // GO:0005813 // GO:0005819 // GO:0005874 // GO:0030496 // GO:0045171 // GO:0072686 // GO:0097149 // GO:0005871	nucleus // centrosome // spindle // microtubule // midbody // intercellular bridge // mitotic spindle // centralspindlin complex // kinesin complex	GO:0000166 // GO:0005524 // GO:0008017 // GO:0003777 // GO:0008017	nucleotide binding // ATP binding // microtubule binding // microtubule motor activity // microtubule binding	---	---
17210523	2.70061	1.48473	-1.21588	1	---	---	---	---	---	---	---	---	---	---	---	---
17482943	8.05364	6.83779	-1.21585	1	Il4ra	AK034466	GenBank	0	GO:0002532 // GO:0042127 // GO:0042832 // GO:0043032 // GO:0045626 // GO:0045630 // GO:0090197 // GO:0019221 // GO:0030728 // GO:0042127 // GO:0043627	production of molecular mediator involved in inflammatory response // regulation of cell proliferation // defense response to protozoan // positive regulation of macrophage activation // negative regulation of T-helper 1 cell differentiation // positive regulation of T-helper 2 cell differentiation // positive regulation of chemokine secretion // cytokine-mediated signaling pathway // ovulation /…	GO:0005576 // GO:0005615 // GO:0005886 // GO:0016020 // GO:0016021 // GO:0005615	extracellular region // extracellular space // plasma membrane // membrane // integral to membrane // extracellular space	GO:0004896 // GO:0005515	cytokine receptor activity // protein binding	GenMAPP	Inflammatory_Response_Pathway
17209033	3.67597	2.46018	-1.21579	1	---	---	---	---	---	---	---	---	---	---	---	---
17204189	2.98042	1.76513	-1.2153	1	---	---	---	---	---	---	---	---	---	---	---	---
17400599	9.42716	8.21203	-1.21512	1	Txnip	AK004653	GenBank	0	GO:0000122 // GO:0006351 // GO:0006355 // GO:0006606 // GO:0006979 // GO:0007049 // GO:0030216 // GO:0042127 // GO:0043065 // GO:0043086 // GO:0048008 // GO:0051782 // GO:0071228 // GO:0030216 // GO:0051782 // GO:0051782 // GO:0071228 // GO:0071228	negative regulation of transcription from RNA polymerase II promoter // transcription, DNA-dependent // regulation of transcription, DNA-dependent // protein import into nucleus // response to oxidative stress // cell cycle // keratinocyte differentiation // regulation of cell proliferation // positive regulation of apoptotic process // negative regulation of catalytic activity // platelet-derive…	GO:0005634 // GO:0005737 // GO:0005737 // GO:0005758 // GO:0005737 // GO:0005829	nucleus // cytoplasm // cytoplasm // mitochondrial intermembrane space // cytoplasm // cytosol	GO:0004857 // GO:0005515 // GO:0031625 // GO:0031625	enzyme inhibitor activity // protein binding // ubiquitin protein ligase binding // ubiquitin protein ligase binding	---	---
17309935	7.8592	6.64435	-1.21485	1	LOC101055883	XM_003945548	RefSeq	0	GO:0000904 // GO:0001701 // GO:0006907 // GO:0007492 // GO:0007588 // GO:2001237	cell morphogenesis involved in differentiation // in utero embryonic development // pinocytosis // endoderm development // excretion // negative regulation of extrinsic apoptotic signaling pathway	GO:0005634 // GO:0005737 // GO:0005886 // GO:0016324	nucleus // cytoplasm // plasma membrane // apical plasma membrane	GO:0005515	protein binding	---	---
17481223	2.82863	1.61398	-1.21465	1	Olfr625-ps1	ENSMUST00000098195	ENSEMBL	0	GO:0007186 // GO:0007165 // GO:0007608 // GO:0050896 // GO:0050911	G-protein coupled receptor signaling pathway // signal transduction // sensory perception of smell // response to stimulus // detection of chemical stimulus involved in sensory perception of smell	GO:0005886 // GO:0016021 // GO:0016020	plasma membrane // integral to membrane // membrane	GO:0004930 // GO:0004984 // GO:0004871	G-protein coupled receptor activity // olfactory receptor activity // signal transducer activity	---	---
17202733	4.62068	3.40891	-1.21177	1	---	---	---	---	---	---	---	---	---	---	---	---
17200079	3.23777	2.02626	-1.21151	1	---	---	---	---	---	---	---	---	---	---	---	---
17200871	2.88371	1.67245	-1.21126	1	---	---	---	---	---	---	---	---	---	---	---	---
17200227	5.37062	4.16028	-1.21034	1	---	---	---	---	---	---	---	---	---	---	---	---
17540743	3.00783	1.79826	-1.20957	1	Slx	NM_001136476	RefSeq	0	GO:0048515	spermatid differentiation	GO:0001741 // GO:0005634 // GO:0005737	XY body // nucleus // cytoplasm	---	---	---	---
17504122	6.19115	4.98176	-1.20939	1	Ccl22	AK155083	GenBank	0	GO:0006935 // GO:0006954 // GO:0006955	chemotaxis // inflammatory response // immune response	GO:0005576 // GO:0005615	extracellular region // extracellular space	GO:0005125 // GO:0008009	cytokine activity // chemokine activity	---	---
17204809	4.61351	3.40439	-1.20912	1	---	---	---	---	---	---	---	---	---	---	---	---
17202783	3.60421	2.39516	-1.20905	1	---	---	---	---	---	---	---	---	---	---	---	---
17204307	3.94511	2.73733	-1.20778	1	---	---	---	---	---	---	---	---	---	---	---	---
17448784	7.3267	6.11957	-1.20713	1	---	---	---	---	---	---	---	---	---	---	---	---
17205403	5.29934	4.09286	-1.20648	1	---	---	---	---	---	---	---	---	---	---	---	---
17206713	5.66286	4.45665	-1.2062	1	---	---	---	---	---	---	---	---	---	---	---	---
17207489	4.64704	3.44085	-1.20619	1	---	---	---	---	---	---	---	---	---	---	---	---
17206187	5.56877	4.36496	-1.2038	1	---	---	---	---	---	---	---	---	---	---	---	---
17512611	6.05477	4.85117	-1.2036	1	Dpep2	AK089244	GenBank	0	GO:0006508 // GO:0008152	proteolysis // metabolic process	GO:0016020 // GO:0031225 // GO:0005575	membrane // anchored to membrane // cellular_component	GO:0008233 // GO:0008235 // GO:0008237 // GO:0008238 // GO:0008239 // GO:0016787 // GO:0016805 // GO:0046872	peptidase activity // metalloexopeptidase activity // metallopeptidase activity // exopeptidase activity // dipeptidyl-peptidase activity // hydrolase activity // dipeptidase activity // metal ion binding	---	---
17202245	2.48451	1.28189	-1.20262	1	---	---	---	---	---	---	---	---	---	---	---	---
17209973	3.23182	2.03006	-1.20176	1	---	---	---	---	---	---	---	---	---	---	---	---
17210239	4.65517	3.45363	-1.20154	1	---	---	---	---	---	---	---	---	---	---	---	---
17347042	5.26791	4.06646	-1.20145	1	---	n287550	NONCODE	0	---	---	---	---	---	---	---	---
17387652	3.44938	2.24898	-1.2004	1	Olfr1047	NM_147012	RefSeq	0	GO:0007165 // GO:0007186 // GO:0007186 // GO:0007608 // GO:0050896 // GO:0007186 // GO:0007608 // GO:0007608 // GO:0050911 // GO:0050911	signal transduction // G-protein coupled receptor signaling pathway // G-protein coupled receptor signaling pathway // sensory perception of smell // response to stimulus // G-protein coupled receptor signaling pathway // sensory perception of smell // sensory perception of smell // detection of chemical stimulus involved in sensory perception of smell // detection of chemical stimulus involved i…	GO:0005886 // GO:0016020 // GO:0016021 // GO:0016021 // GO:0016021	plasma membrane // membrane // integral to membrane // integral to membrane // integral to membrane	GO:0004871 // GO:0004930 // GO:0004984 // GO:0004984 // GO:0004984	signal transducer activity // G-protein coupled receptor activity // olfactory receptor activity // olfactory receptor activity // olfactory receptor activity	---	---
17200459	6.35745	5.15769	-1.19976	1	---	---	---	---	---	---	---	---	---	---	---	---
17201223	2.8845	1.6852	-1.1993	1	---	---	---	---	---	---	---	---	---	---	---	---
17205547	3.31439	2.11509	-1.1993	1	---	---	---	---	---	---	---	---	---	---	---	---
17437969	6.6439	5.44506	-1.19884	1	---	n269932	NONCODE	0	---	---	---	---	---	---	---	---
17272437	6.73862	5.53999	-1.19863	1	Rhbdf2	AK028872	GenBank	0	GO:0006508 // GO:0006810 // GO:0015031 // GO:0050709	proteolysis // transport // protein transport // negative regulation of protein secretion	GO:0005783 // GO:0005789 // GO:0005886 // GO:0016020 // GO:0016021 // GO:0005789 // GO:0005886	endoplasmic reticulum // endoplasmic reticulum membrane // plasma membrane // membrane // integral to membrane // endoplasmic reticulum membrane // plasma membrane	GO:0004252	serine-type endopeptidase activity	---	---
17459196	4.66507	3.468	-1.19707	1	---	n266743	NONCODE	0	---	---	---	---	---	---	---	---
17336516	6.50991	5.31315	-1.19676	1	Btnl2	AK136521	GenBank	0	---	---	GO:0016020 // GO:0016021	membrane // integral to membrane	---	---	---	---
17201229	4.64516	3.44893	-1.19623	1	---	---	---	---	---	---	---	---	---	---	---	---
17209681	2.64159	1.44574	-1.19585	1	---	---	---	---	---	---	---	---	---	---	---	---
17206805	3.27162	2.07868	-1.19294	1	---	---	---	---	---	---	---	---	---	---	---	---
17204443	3.10973	1.9171	-1.19263	1	---	---	---	---	---	---	---	---	---	---	---	---
17333852	3.12287	1.93119	-1.19168	1	Vmn1r230	NM_134197	RefSeq	0	GO:0007186 // GO:0019236 // GO:0007186	G-protein coupled receptor signaling pathway // response to pheromone // G-protein coupled receptor signaling pathway	GO:0005887 // GO:0016021	integral to plasma membrane // integral to membrane	GO:0005550 // GO:0016503 // GO:0016503	pheromone binding // pheromone receptor activity // pheromone receptor activity	---	---
17210673	3.5666	2.37492	-1.19168	1	---	---	---	---	---	---	---	---	---	---	---	---
17262209	6.67987	5.48884	-1.19103	1	Gm5431	AK144287	GenBank	0	GO:0008150	biological_process	GO:0005575 // GO:0016020	cellular_component // membrane	GO:0003674 // GO:0005525 // GO:0016817	molecular_function // GTP binding // hydrolase activity, acting on acid anhydrides	---	---
17363407	5.92903	4.73851	-1.19052	1	Anxa1	AK002681	GenBank	0	GO:0001780 // GO:0001780 // GO:0002674 // GO:0007165 // GO:0007166 // GO:0018149 // GO:0030073 // GO:0030216 // GO:0031340 // GO:0031394 // GO:0033031 // GO:0042127 // GO:0043065 // GO:0043066 // GO:0043086 // GO:0043086 // GO:0046632 // GO:0050482 // GO:0050709 // GO:0070301 // GO:0071385 // GO:0097350 // GO:1900087 // GO:0002674 // GO:0007166 // GO:0009725 // GO:0010165 // GO:0014070 // GO:0018…	neutrophil homeostasis // neutrophil homeostasis // negative regulation of acute inflammatory response // signal transduction // cell surface receptor signaling pathway // peptide cross-linking // insulin secretion // keratinocyte differentiation // positive regulation of vesicle fusion // positive regulation of prostaglandin biosynthetic process // positive regulation of neutrophil apoptotic pro…	GO:0001533 // GO:0005615 // GO:0005634 // GO:0005737 // GO:0005886 // GO:0005929 // GO:0016020 // GO:0031966 // GO:0042383 // GO:0042995 // GO:0043234 // GO:0070062 // GO:0001533 // GO:0005615 // GO:0005634 // GO:0005737 // GO:0005886 // GO:0016323 // GO:0031966 // GO:0043234 // GO:0070062	cornified envelope // extracellular space // nucleus // cytoplasm // plasma membrane // cilium // membrane // mitochondrial membrane // sarcolemma // cell projection // protein complex // extracellular vesicular exosome // cornified envelope // extracellular space // nucleus // cytoplasm // plasma membrane // basolateral plasma membrane // mitochondrial membrane // protein complex // extracellula…	GO:0003697 // GO:0003727 // GO:0004859 // GO:0005198 // GO:0005509 // GO:0005515 // GO:0005543 // GO:0005544 // GO:0019834 // GO:0030674 // GO:0042803 // GO:0005198 // GO:0005543 // GO:0005544 // GO:0019834 // GO:0030674 // GO:0042803	single-stranded DNA binding // single-stranded RNA binding // phospholipase inhibitor activity // structural molecule activity // calcium ion binding // protein binding // phospholipid binding // calcium-dependent phospholipid binding // phospholipase A2 inhibitor activity // protein binding, bridging // protein homodimerization activity // structural molecule activity // phospholipid binding // …	GenMAPP	Prostaglandin_synthesis_regulation
17239597	7.30884	6.11957	-1.18928	1	Tnfaip3	BC050259	GenBank	0	GO:0001922 // GO:0002237 // GO:0002237 // GO:0002315 // GO:0002632 // GO:0002634 // GO:0002637 // GO:0002677 // GO:0006508 // GO:0006915 // GO:0006954 // GO:0008152 // GO:0009611 // GO:0010507 // GO:0016579 // GO:0031397 // GO:0032088 // GO:0032495 // GO:0032691 // GO:0032703 // GO:0032715 // GO:0032720 // GO:0034115 // GO:0034140 // GO:0034148 // GO:0043066 // GO:0043066 // GO:0043124 // GO:0043…	B-1 B cell homeostasis // response to molecule of bacterial origin // response to molecule of bacterial origin // marginal zone B cell differentiation // negative regulation of granuloma formation // regulation of germinal center formation // regulation of immunoglobulin production // negative regulation of chronic inflammatory response // proteolysis // apoptotic process // inflammatory response…	GO:0005634 // GO:0005737 // GO:0005737 // GO:0005764 // GO:0005813 // GO:0005634 // GO:0005737 // GO:0005813	nucleus // cytoplasm // cytoplasm // lysosome // centrosome // nucleus // cytoplasm // centrosome	GO:0002020 // GO:0003677 // GO:0003824 // GO:0004221 // GO:0004842 // GO:0004843 // GO:0005515 // GO:0008233 // GO:0008234 // GO:0008270 // GO:0016787 // GO:0016874 // GO:0019900 // GO:0043130 // GO:0043621 // GO:0046872 // GO:0002020 // GO:0004221 // GO:0004221 // GO:0004842 // GO:0004842 // GO:0004843 // GO:0004843 // GO:0043130 // GO:0043621	protease binding // DNA binding // catalytic activity // ubiquitin thiolesterase activity // ubiquitin-protein ligase activity // ubiquitin-specific protease activity // protein binding // peptidase activity // cysteine-type peptidase activity // zinc ion binding // hydrolase activity // ligase activity // kinase binding // ubiquitin binding // protein self-association // metal ion binding // pro…	---	---
17344873	5.58953	4.40059	-1.18894	1	H2-M2	AY302212	GenBank	0	GO:0001916 // GO:0002474 // GO:0006955 // GO:0008150 // GO:0019882	positive regulation of T cell mediated cytotoxicity // antigen processing and presentation of peptide antigen via MHC class I // immune response // biological_process // antigen processing and presentation	GO:0009986 // GO:0016020 // GO:0042612	cell surface // membrane // MHC class I protein complex	GO:0003674 // GO:0042605	molecular_function // peptide antigen binding	---	---
17210049	4.3935	3.20605	-1.18745	1	---	---	---	---	---	---	---	---	---	---	---	---
17205093	5.04176	3.85479	-1.18697	1	---	---	---	---	---	---	---	---	---	---	---	---
17209283	5.04176	3.85479	-1.18697	1	---	---	---	---	---	---	---	---	---	---	---	---
17450856	3.01117	1.82531	-1.18586	1	Vmn2r8	NM_001104620	RefSeq	0	GO:0007165 // GO:0007186 // GO:0008150	signal transduction // G-protein coupled receptor signaling pathway // biological_process	GO:0005575 // GO:0005886 // GO:0016020 // GO:0016021	cellular_component // plasma membrane // membrane // integral to membrane	GO:0003674 // GO:0004871 // GO:0004930	molecular_function // signal transducer activity // G-protein coupled receptor activity	---	---
17295266	7.74272	6.55761	-1.18512	1	Plp2	AK003522	GenBank	0	---	---	GO:0005886 // GO:0005886 // GO:0016020 // GO:0016021	plasma membrane // plasma membrane // membrane // integral to membrane	GO:0019956 // GO:0019956	chemokine binding // chemokine binding	---	---
17201617	4.97456	3.78964	-1.18492	1	---	---	---	---	---	---	---	---	---	---	---	---
17367055	11.7529	10.568	-1.18482	1	Vim	AK012469	GenBank	0	GO:0010977 // GO:0014002 // GO:0045103 // GO:0045109 // GO:0050770 // GO:0060020 // GO:0060252 // GO:0070307 // GO:1900147	negative regulation of neuron projection development // astrocyte development // intermediate filament-based process // intermediate filament organization // regulation of axonogenesis // Bergmann glial cell differentiation // positive regulation of glial cell proliferation // lens fiber cell development // regulation of Schwann cell migration	GO:0005737 // GO:0005737 // GO:0005777 // GO:0005829 // GO:0005856 // GO:0005882 // GO:0005882 // GO:0005886 // GO:0030424 // GO:0031252 // GO:0042995 // GO:0042995 // GO:0044297 // GO:0045098 // GO:0045111 // GO:0048471 // GO:0070062 // GO:0005737 // GO:0005777 // GO:0005829 // GO:0005856 // GO:0005882 // GO:0005886 // GO:0045111 // GO:0070062	cytoplasm // cytoplasm // peroxisome // cytosol // cytoskeleton // intermediate filament // intermediate filament // plasma membrane // axon // cell leading edge // cell projection // cell projection // cell body // type III intermediate filament // intermediate filament cytoskeleton // perinuclear region of cytoplasm // extracellular vesicular exosome // cytoplasm // peroxisome // cytosol // cyt…	GO:0005198 // GO:0005200 // GO:0005212 // GO:0005515 // GO:0008022 // GO:0019900 // GO:0019901 // GO:0042802 // GO:0051721 // GO:0097110 // GO:0005198 // GO:0005200 // GO:0008022 // GO:0042802 // GO:0097110	structural molecule activity // structural constituent of cytoskeleton // structural constituent of eye lens // protein binding // protein C-terminus binding // kinase binding // protein kinase binding // identical protein binding // protein phosphatase 2A binding // scaffold protein binding // structural molecule activity // structural constituent of cytoskeleton // protein C-terminus binding //…	GenMAPP	Striated_muscle_contraction
17495020	5.18794	4.00403	-1.18392	1	---	n284688	NONCODE	0	---	---	---	---	---	---	---	---
17201577	4.39952	3.21643	-1.18309	1	---	---	---	---	---	---	---	---	---	---	---	---
17261650	7.74959	6.56778	-1.18181	1	Dock2	AK037611	GenBank	0	GO:0001766 // GO:0001768 // GO:0001771 // GO:0002277 // GO:0006935 // GO:0007010 // GO:0007264 // GO:0035022 // GO:0042098 // GO:0042110 // GO:0044351 // GO:0045059 // GO:0045060 // GO:0046631 // GO:0046633 // GO:0050766 // GO:0032855	membrane raft polarization // establishment of T cell polarity // immunological synapse formation // myeloid dendritic cell activation involved in immune response // chemotaxis // cytoskeleton organization // small GTPase mediated signal transduction // positive regulation of Rac protein signal transduction // T cell proliferation // T cell activation // macropinocytosis // positive thymic T cell…	GO:0005737 // GO:0005856 // GO:0016020 // GO:0012505	cytoplasm // cytoskeleton // membrane // endomembrane system	GO:0005085 // GO:0030675 // GO:0030676 // GO:0042608 // GO:0030676 // GO:0030676 // GO:0042608 // GO:0042608	guanyl-nucleotide exchange factor activity // Rac GTPase activator activity // Rac guanyl-nucleotide exchange factor activity // T cell receptor binding // Rac guanyl-nucleotide exchange factor activity // Rac guanyl-nucleotide exchange factor activity // T cell receptor binding // T cell receptor binding	---	---
17471464	6.07815	4.89707	-1.18108	1	Klrb1b	AK030702	GenBank	0	GO:0045953 // GO:0045953	negative regulation of natural killer cell mediated cytotoxicity // negative regulation of natural killer cell mediated cytotoxicity	GO:0005886 // GO:0005887 // GO:0009897 // GO:0016020 // GO:0016021	plasma membrane // integral to plasma membrane // external side of plasma membrane // membrane // integral to membrane	GO:0004872 // GO:0005515 // GO:0030246 // GO:0042803	receptor activity // protein binding // carbohydrate binding // protein homodimerization activity	---	---
17201269	3.6314	2.45131	-1.18009	1	---	---	---	---	---	---	---	---	---	---	---	---
17210213	4.31151	3.1317	-1.17981	1	---	---	---	---	---	---	---	---	---	---	---	---
17421396	4.15377	2.97501	-1.17877	1	---	---	---	---	---	---	---	---	---	---	---	---
17205055	4.48524	3.30673	-1.17851	1	---	---	---	---	---	---	---	---	---	---	---	---
17209245	4.48524	3.30673	-1.17851	1	---	---	---	---	---	---	---	---	---	---	---	---
17240621	5.51848	4.34071	-1.17777	1	Aim1	AK041082	GenBank	0	GO:0008150	biological_process	GO:0005575	cellular_component	GO:0003674	molecular_function	---	---
17201097	2.73014	1.55268	-1.17745	1	---	---	---	---	---	---	---	---	---	---	---	---
17209755	4.65517	3.47892	-1.17625	1	---	---	---	---	---	---	---	---	---	---	---	---
17206097	3.17917	2.00308	-1.17609	1	---	---	---	---	---	---	---	---	---	---	---	---
17209637	2.50292	1.32755	-1.17536	1	---	---	---	---	---	---	---	---	---	---	---	---
17203371	5.09685	3.9223	-1.17455	1	---	---	---	---	---	---	---	---	---	---	---	---
17526576	7.14809	5.97393	-1.17416	1	Tagln	AK002880	GenBank	0	GO:0007010 // GO:0007517	cytoskeleton organization // muscle organ development	GO:0005737	cytoplasm	---	---	---	---
17201605	3.76	2.58649	-1.17351	1	---	---	---	---	---	---	---	---	---	---	---	---
17324662	4.74757	3.57454	-1.17304	1	---	---	---	---	---	---	---	---	---	---	---	---
17205393	4.74757	3.57454	-1.17304	1	---	---	---	---	---	---	---	---	---	---	---	---
17329063	6.91508	5.74221	-1.17287	1	Klhl6	AY350736	GenBank	0	GO:0002467 // GO:0050853	germinal center formation // B cell receptor signaling pathway	GO:0005575	cellular_component	GO:0003674	molecular_function	---	---
17481628	3.48023	2.30793	-1.1723	1	Olfr507	NM_146743	RefSeq	0	GO:0007165 // GO:0007186 // GO:0007608 // GO:0050896 // GO:0007186 // GO:0007186 // GO:0007608 // GO:0007608 // GO:0050911 // GO:0050911	signal transduction // G-protein coupled receptor signaling pathway // sensory perception of smell // response to stimulus // G-protein coupled receptor signaling pathway // G-protein coupled receptor signaling pathway // sensory perception of smell // sensory perception of smell // detection of chemical stimulus involved in sensory perception of smell // detection of chemical stimulus involved i…	GO:0005886 // GO:0016020 // GO:0016021 // GO:0016021 // GO:0016021	plasma membrane // membrane // integral to membrane // integral to membrane // integral to membrane	GO:0004871 // GO:0004930 // GO:0004984 // GO:0004984 // GO:0004984	signal transducer activity // G-protein coupled receptor activity // olfactory receptor activity // olfactory receptor activity // olfactory receptor activity	---	---
17459324	3.66854	2.49638	-1.17216	1	Igkv1-117	AF015196	GenBank	0	---	---	---	---	---	---	---	---
17204977	3.33218	2.16002	-1.17216	1	---	---	---	---	---	---	---	---	---	---	---	---
17313721	7.45114	6.2835	-1.16763	1	Parvg	AK028329	GenBank	0	GO:0007155 // GO:0008150	cell adhesion // biological_process	GO:0005737 // GO:0005856 // GO:0005886 // GO:0016020 // GO:0030054 // GO:0005575 // GO:0005925	cytoplasm // cytoskeleton // plasma membrane // membrane // cell junction // cellular_component // focal adhesion	GO:0003779	actin binding	---	---
17251303	7.62792	6.46035	-1.16757	1	Pik3r5	BC115850	GenBank	0	GO:0016310 // GO:0043551 // GO:0007186 // GO:0014065 // GO:0043406 // GO:0051897	phosphorylation // regulation of phosphatidylinositol 3-kinase activity // G-protein coupled receptor signaling pathway // phosphatidylinositol 3-kinase cascade // positive regulation of MAP kinase activity // positive regulation of protein kinase B signaling cascade	GO:0005634 // GO:0005737 // GO:0005942 // GO:0016020 // GO:0005737 // GO:0005944 // GO:0016020	nucleus // cytoplasm // phosphatidylinositol 3-kinase complex // membrane // cytoplasm // 1-phosphatidylinositol-4-phosphate 3-kinase, class IB complex // membrane	GO:0016301 // GO:0046935 // GO:0031683	kinase activity // 1-phosphatidylinositol-3-kinase regulator activity // G-protein beta/gamma-subunit complex binding	---	---
17206369	2.83595	1.66863	-1.16732	1	---	---	---	---	---	---	---	---	---	---	---	---
17484103	7.06445	5.89742	-1.16703	1	---	---	---	---	---	---	---	---	---	---	---	---
17204207	4.35038	3.18357	-1.16681	1	---	---	---	---	---	---	---	---	---	---	---	---
17457745	4.61647	3.45088	-1.16559	1	Gm5771	NM_001038997	RefSeq	0	GO:0006508 // GO:0008150	proteolysis // biological_process	GO:0005575	cellular_component	GO:0008233 // GO:0008236 // GO:0016787 // GO:0003674 // GO:0003824 // GO:0004252	peptidase activity // serine-type peptidase activity // hydrolase activity // molecular_function // catalytic activity // serine-type endopeptidase activity	---	---
17300177	4.74757	3.58353	-1.16404	1	---	M73551	GenBank	0	---	---	---	---	---	---	---	---
17300207	3.96313	2.7993	-1.16383	1	---	AK131826	GenBank	0	---	---	GO:0016020 // GO:0016021	membrane // integral to membrane	---	---	---	---
17219397	6.53533	5.37187	-1.16345	1	Cd48	AK007741	GenBank	0	GO:0007165 // GO:0042110 // GO:0045576 // GO:0045576	signal transduction // T cell activation // mast cell activation // mast cell activation	GO:0005886 // GO:0009897 // GO:0016020 // GO:0016021 // GO:0031225 // GO:0043234 // GO:0045121 // GO:0046658 // GO:0005886 // GO:0043234 // GO:0045121 // GO:0046658	plasma membrane // external side of plasma membrane // membrane // integral to membrane // anchored to membrane // protein complex // membrane raft // anchored to plasma membrane // plasma membrane // protein complex // membrane raft // anchored to plasma membrane	GO:0003823 // GO:0004872 // GO:0005515 // GO:0003823	antigen binding // receptor activity // protein binding // antigen binding	---	---
17208911	4.0708	2.90824	-1.16256	1	---	---	---	---	---	---	---	---	---	---	---	---
17347448	6.11952	4.95905	-1.16047	1	Cyp1b1	AK016699	GenBank	0	GO:0001525 // GO:0006725 // GO:0006725 // GO:0006725 // GO:0006805 // GO:0008202 // GO:0008210 // GO:0009404 // GO:0009636 // GO:0018894 // GO:0043542 // GO:0055114 // GO:0055114 // GO:0061298 // GO:0071603 // GO:0006805 // GO:0008202	angiogenesis // cellular aromatic compound metabolic process // cellular aromatic compound metabolic process // cellular aromatic compound metabolic process // xenobiotic metabolic process // steroid metabolic process // estrogen metabolic process // toxin metabolic process // response to toxic substance // dibenzo-p-dioxin metabolic process // endothelial cell migration // oxidation-reduction pr…	GO:0005783 // GO:0016020 // GO:0043231 // GO:0005789 // GO:0031090 // GO:0043231	endoplasmic reticulum // membrane // intracellular membrane-bounded organelle // endoplasmic reticulum membrane // organelle membrane // intracellular membrane-bounded organelle	GO:0004497 // GO:0005506 // GO:0009055 // GO:0016491 // GO:0016705 // GO:0016712 // GO:0016712 // GO:0020037 // GO:0046872 // GO:0070330 // GO:0016491 // GO:0020037 // GO:0020037	monooxygenase activity // iron ion binding // electron carrier activity // oxidoreductase activity // oxidoreductase activity, acting on paired donors, with incorporation or reduction of molecular oxygen // oxidoreductase activity, acting on paired donors, with incorporation or reduction of molecular oxygen, reduced flavin or flavoprotein as one donor, and incorporation of one atom of oxygen // o…	---	---
17206895	4.70665	3.54654	-1.16011	1	---	---	---	---	---	---	---	---	---	---	---	---
17203125	3.10859	1.94866	-1.15993	1	---	---	---	---	---	---	---	---	---	---	---	---
17442046	7.71283	6.5549	-1.15793	1	Hvcn1	BC021548	GenBank	0	GO:0006810 // GO:0006811 // GO:0009268 // GO:0010043 // GO:0010043 // GO:0015992 // GO:0034765 // GO:0055085 // GO:0034765	transport // ion transport // response to pH // response to zinc ion // response to zinc ion // proton transport // regulation of ion transmembrane transport // transmembrane transport // regulation of ion transmembrane transport	GO:0016020 // GO:0016021 // GO:0016021 // GO:0016021	membrane // integral to membrane // integral to membrane // integral to membrane	GO:0005216 // GO:0005244 // GO:0030171 // GO:0030171	ion channel activity // voltage-gated ion channel activity // voltage-gated proton channel activity // voltage-gated proton channel activity	---	---
17278328	12.6486	11.491	-1.15755	1	Serpina3n	BC013651	GenBank	0	GO:0006953 // GO:0010466 // GO:0010951 // GO:0030162 // GO:0034097 // GO:0043434 // GO:0010951 // GO:0030162	acute-phase response // negative regulation of peptidase activity // negative regulation of endopeptidase activity // regulation of proteolysis // response to cytokine stimulus // response to peptide hormone stimulus // negative regulation of endopeptidase activity // regulation of proteolysis	GO:0005576 // GO:0005615 // GO:0005576 // GO:0005615	extracellular region // extracellular space // extracellular region // extracellular space	GO:0004867 // GO:0030414 // GO:0004867 // GO:0004867	serine-type endopeptidase inhibitor activity // peptidase inhibitor activity // serine-type endopeptidase inhibitor activity // serine-type endopeptidase inhibitor activity	---	---
17202163	2.81694	1.65954	-1.1574	1	---	---	---	---	---	---	---	---	---	---	---	---
17204449	2.82603	1.66863	-1.1574	1	---	---	---	---	---	---	---	---	---	---	---	---
17209505	3.11677	1.95937	-1.1574	1	---	---	---	---	---	---	---	---	---	---	---	---
17435055	7.10024	5.94288	-1.15735	1	---	n280063	NONCODE	0	---	---	---	---	---	---	---	---
17208631	4.33629	3.17908	-1.1572	1	---	---	---	---	---	---	---	---	---	---	---	---
17205723	4.04099	2.8845	-1.15649	1	---	---	---	---	---	---	---	---	---	---	---	---
17205739	2.37492	1.21843	-1.15649	1	---	---	---	---	---	---	---	---	---	---	---	---
17491329	3.76714	2.61185	-1.15529	1	Mrgpra2b	AY042192	GenBank	0	GO:0007165 // GO:0007186	signal transduction // G-protein coupled receptor signaling pathway	GO:0005886 // GO:0016020 // GO:0016021	plasma membrane // membrane // integral to membrane	GO:0004871 // GO:0004930	signal transducer activity // G-protein coupled receptor activity	---	---
17200437	6.03046	4.8762	-1.15426	1	---	---	---	---	---	---	---	---	---	---	---	---
17459870	7.21244	6.05827	-1.15417	1	Loxl3	AK030548	GenBank	0	GO:0001837 // GO:0045892 // GO:0055114 // GO:0001837 // GO:0001837 // GO:0045892 // GO:0045892	epithelial to mesenchymal transition // negative regulation of transcription, DNA-dependent // oxidation-reduction process // epithelial to mesenchymal transition // epithelial to mesenchymal transition // negative regulation of transcription, DNA-dependent // negative regulation of transcription, DNA-dependent	GO:0005576 // GO:0016020 // GO:0005576 // GO:0005615	extracellular region // membrane // extracellular region // extracellular space	GO:0005044 // GO:0005507 // GO:0016491 // GO:0016641 // GO:0046872	scavenger receptor activity // copper ion binding // oxidoreductase activity // oxidoreductase activity, acting on the CH-NH2 group of donors, oxygen as acceptor // metal ion binding	---	---
17202533	4.68995	3.53733	-1.15261	1	---	---	---	---	---	---	---	---	---	---	---	---
17205215	4.46889	3.31637	-1.15253	1	---	---	---	---	---	---	---	---	---	---	---	---
17209405	4.46889	3.31637	-1.15253	1	---	---	---	---	---	---	---	---	---	---	---	---
17204683	4.81236	3.66003	-1.15233	1	---	---	---	---	---	---	---	---	---	---	---	---
17493912	3.50133	2.34902	-1.15232	1	Art2b	AF016463	GenBank	0	GO:0006471 // GO:0018120 // GO:0019677	protein ADP-ribosylation // peptidyl-arginine ADP-ribosylation // NAD catabolic process	GO:0005886 // GO:0016020 // GO:0019897 // GO:0031225 // GO:0031362 // GO:0046658 // GO:0016020	plasma membrane // membrane // extrinsic to plasma membrane // anchored to membrane // anchored to external side of plasma membrane // anchored to plasma membrane // membrane	GO:0003956 // GO:0003956 // GO:0016740 // GO:0016757 // GO:0016798 // GO:0003956	NAD(P)+-protein-arginine ADP-ribosyltransferase activity // NAD(P)+-protein-arginine ADP-ribosyltransferase activity // transferase activity // transferase activity, transferring glycosyl groups // hydrolase activity, acting on glycosyl bonds // NAD(P)+-protein-arginine ADP-ribosyltransferase activity	---	---
17512809	7.56413	6.41293	-1.1512	1	Hp	AK150430	GenBank	0	GO:0001889 // GO:0006508 // GO:0006953 // GO:0010942 // GO:0042542 // GO:0042742 // GO:0051354 // GO:2000296 // GO:0008152	liver development // proteolysis // acute-phase response // positive regulation of cell death // response to hydrogen peroxide // defense response to bacterium // negative regulation of oxidoreductase activity // negative regulation of hydrogen peroxide catabolic process // metabolic process	GO:0005576 // GO:0005615 // GO:0005783 // GO:0005794 // GO:0031838	extracellular region // extracellular space // endoplasmic reticulum // Golgi apparatus // haptoglobin-hemoglobin complex	GO:0003824 // GO:0004252 // GO:0016209 // GO:0030492 // GO:0042803 // GO:0030492	catalytic activity // serine-type endopeptidase activity // antioxidant activity // hemoglobin binding // protein homodimerization activity // hemoglobin binding	---	---
17230087	5.99063	4.8397	-1.15093	1	---	n266004	NONCODE	0	---	---	---	---	---	---	---	---
17209547	2.09687	0.946267	-1.1506	1	---	---	---	---	---	---	---	---	---	---	---	---
17336228	9.41559	8.26535	-1.15023	1	Tapbp	AK014566	GenBank	0	GO:0002479 // GO:0006952 // GO:0019885 // GO:0050823	antigen processing and presentation of exogenous peptide antigen via MHC class I, TAP-dependent // defense response // antigen processing and presentation of endogenous peptide antigen via MHC class I // peptide antigen stabilization	GO:0000139 // GO:0005783 // GO:0005789 // GO:0005887 // GO:0016020 // GO:0016021 // GO:0042824 // GO:0042825 // GO:0005789 // GO:0030670	Golgi membrane // endoplasmic reticulum // endoplasmic reticulum membrane // integral to plasma membrane // membrane // integral to membrane // MHC class I peptide loading complex // TAP complex // endoplasmic reticulum membrane // phagocytic vesicle membrane	GO:0046978 // GO:0046979	TAP1 binding // TAP2 binding	---	---
17542588	7.91559	6.76627	-1.14932	1	Flna	AK089195	GenBank	0	GO:0001837 // GO:0007195 // GO:0030030 // GO:0030036 // GO:0031532 // GO:0034394 // GO:0042177 // GO:0042384 // GO:0042789 // GO:0042993 // GO:0043113 // GO:0043123 // GO:0043433 // GO:0045022 // GO:0045184 // GO:0050821 // GO:0051220 // GO:0051764 // GO:0090307 // GO:0007195 // GO:0031532 // GO:0034394 // GO:0042177 // GO:0042993 // GO:0043113 // GO:0043123 // GO:0043433 // GO:0045184 // GO:0050…	epithelial to mesenchymal transition // adenylate cyclase-inhibiting dopamine receptor signaling pathway // cell projection organization // actin cytoskeleton organization // actin cytoskeleton reorganization // protein localization to cell surface // negative regulation of protein catabolic process // cilium assembly // mRNA transcription from RNA polymerase II promoter // positive regulation of…	GO:0005634 // GO:0005737 // GO:0005802 // GO:0005829 // GO:0005856 // GO:0005884 // GO:0005886 // GO:0015629 // GO:0030863 // GO:0031523 // GO:0043025 // GO:0043198 // GO:0043234 // GO:0048471 // GO:0070062 // GO:0097440 // GO:0005634 // GO:0005737 // GO:0005737 // GO:0005886 // GO:0005938 // GO:0031523 // GO:0005634 // GO:0005886 // GO:0015629 // GO:0031523 // GO:0070062	nucleus // cytoplasm // trans-Golgi network // cytosol // cytoskeleton // actin filament // plasma membrane // actin cytoskeleton // cortical cytoskeleton // Myb complex // neuronal cell body // dendritic shaft // protein complex // perinuclear region of cytoplasm // extracellular vesicular exosome // apical dendrite // nucleus // cytoplasm // cytoplasm // plasma membrane // cell cortex // Myb co…	GO:0001948 // GO:0003779 // GO:0004871 // GO:0005080 // GO:0005515 // GO:0008134 // GO:0017048 // GO:0017160 // GO:0031267 // GO:0031852 // GO:0034988 // GO:0042803 // GO:0046332 // GO:0048365 // GO:0051015 // GO:0001948 // GO:0003779 // GO:0004871 // GO:0008134 // GO:0017048 // GO:0034988 // GO:0048365 // GO:0051015 // GO:0001948 // GO:0004871 // GO:0008134 // GO:0017048 // GO:0017160 // GO:0031…	glycoprotein binding // actin binding // signal transducer activity // protein kinase C binding // protein binding // transcription factor binding // Rho GTPase binding // Ral GTPase binding // small GTPase binding // mu-type opioid receptor binding // Fc-gamma receptor I complex binding // protein homodimerization activity // SMAD binding // Rac GTPase binding // actin filament binding // glycop…	---	---
17208845	4.98608	3.8371	-1.14898	1	---	---	---	---	---	---	---	---	---	---	---	---
17457232	5.94914	4.8003	-1.14884	1	---	n264932	NONCODE	0	---	---	---	---	---	---	---	---
17399812	9.03642	7.88781	-1.14861	1	S100a6	AK008241	GenBank	0	GO:0034220 // GO:0034220	ion transmembrane transport // ion transmembrane transport	GO:0001726 // GO:0005634 // GO:0005635 // GO:0005737 // GO:0005829 // GO:0005886 // GO:0016020 // GO:0031234 // GO:0048471 // GO:0001726 // GO:0005634 // GO:0005737 // GO:0005829 // GO:0031234 // GO:0048471 // GO:0005635 // GO:0005829 // GO:0031234	ruffle // nucleus // nuclear envelope // cytoplasm // cytosol // plasma membrane // membrane // extrinsic to internal side of plasma membrane // perinuclear region of cytoplasm // ruffle // nucleus // cytoplasm // cytosol // extrinsic to internal side of plasma membrane // perinuclear region of cytoplasm // nuclear envelope // cytosol // extrinsic to internal side of plasma membrane	GO:0005509 // GO:0005509 // GO:0005515 // GO:0005523 // GO:0008270 // GO:0015075 // GO:0042803 // GO:0044548 // GO:0046872 // GO:0048306 // GO:0005509 // GO:0005523 // GO:0015075 // GO:0042803 // GO:0044548 // GO:0048306 // GO:0005509	calcium ion binding // calcium ion binding // protein binding // tropomyosin binding // zinc ion binding // ion transmembrane transporter activity // protein homodimerization activity // S100 protein binding // metal ion binding // calcium-dependent protein binding // calcium ion binding // tropomyosin binding // ion transmembrane transporter activity // protein homodimerization activity // S100 …	GenMAPP	Prostaglandin_synthesis_regulation
17384448	3.76	2.61185	-1.14815	1	---	---	---	---	---	---	---	---	---	---	---	---
17209699	3.76	2.61185	-1.14815	1	---	---	---	---	---	---	---	---	---	---	---	---
17501250	9.44761	8.30163	-1.14598	1	---	n272376	NONCODE	0	---	---	---	---	---	---	---	---
17263005	6.63222	5.48747	-1.14475	1	---	---	---	---	---	---	---	---	---	---	---	---
17469967	7.08687	5.94243	-1.14444	1	Plxnd1	AK147513	GenBank	0	GO:0001525 // GO:0001569 // GO:0007165 // GO:0007275 // GO:0007416 // GO:0030334 // GO:0043542 // GO:0045765 // GO:0060666 // GO:0071526 // GO:0071526 // GO:0001525 // GO:0032092 // GO:0071526	angiogenesis // patterning of blood vessels // signal transduction // multicellular organismal development // synapse assembly // regulation of cell migration // endothelial cell migration // regulation of angiogenesis // dichotomous subdivision of terminal units involved in salivary gland branching // semaphorin-plexin signaling pathway // semaphorin-plexin signaling pathway // angiogenesis // p…	GO:0005622 // GO:0005886 // GO:0005887 // GO:0016020 // GO:0016021 // GO:0005886	intracellular // plasma membrane // integral to plasma membrane // membrane // integral to membrane // plasma membrane	GO:0004872 // GO:0005515 // GO:0017154 // GO:0017154	receptor activity // protein binding // semaphorin receptor activity // semaphorin receptor activity	---	---
17330203	6.64669	5.50386	-1.14283	1	Cd86	AK079513	GenBank	0	GO:0002224 // GO:0002668 // GO:0042102 // GO:0042104 // GO:0042113 // GO:0051607	toll-like receptor signaling pathway // negative regulation of T cell anergy // positive regulation of T cell proliferation // positive regulation of activated T cell proliferation // B cell activation // defense response to virus	GO:0005886 // GO:0009897 // GO:0009986 // GO:0016020 // GO:0016021 // GO:0043231	plasma membrane // external side of plasma membrane // cell surface // membrane // integral to membrane // intracellular membrane-bounded organelle	GO:0005102	receptor binding	GenMAPP	Inflammatory_Response_Pathway
17336114	7.14052	5.9991	-1.14142	1	---	n284605	NONCODE	0	---	---	---	---	---	---	---	---
17201593	5.10344	3.96318	-1.14026	1	---	---	---	---	---	---	---	---	---	---	---	---
17200051	4.13249	2.99245	-1.14004	1	---	---	---	---	---	---	---	---	---	---	---	---
17226593	7.50638	6.36685	-1.13953	1	Cxcr4	AK088663	GenBank	0	GO:0001569 // GO:0001667 // GO:0001764 // GO:0001764 // GO:0002064 // GO:0006935 // GO:0007165 // GO:0007186 // GO:0007204 // GO:0007281 // GO:0007399 // GO:0007420 // GO:0008045 // GO:0008354 // GO:0009887 // GO:0016477 // GO:0019722 // GO:0022029 // GO:0030334 // GO:0030334 // GO:0042098 // GO:0042119 // GO:0043067 // GO:0043217 // GO:0048714 // GO:0050920 // GO:0051924 // GO:0060048 // GO:0070…	patterning of blood vessels // ameboidal cell migration // neuron migration // neuron migration // epithelial cell development // chemotaxis // signal transduction // G-protein coupled receptor signaling pathway // elevation of cytosolic calcium ion concentration // germ cell development // nervous system development // brain development // motor neuron axon guidance // germ cell migration // org…	GO:0005768 // GO:0005886 // GO:0009897 // GO:0009986 // GO:0009986 // GO:0016020 // GO:0016021 // GO:0016023 // GO:0030426 // GO:0031252 // GO:0031410 // GO:0005764 // GO:0005769 // GO:0005770 // GO:0005886 // GO:0005886	endosome // plasma membrane // external side of plasma membrane // cell surface // cell surface // membrane // integral to membrane // cytoplasmic membrane-bounded vesicle // growth cone // cell leading edge // cytoplasmic vesicle // lysosome // early endosome // late endosome // plasma membrane // plasma membrane	GO:0003779 // GO:0004871 // GO:0004930 // GO:0004950 // GO:0005515 // GO:0008144 // GO:0016494 // GO:0019955 // GO:0019958 // GO:0031625 // GO:0032027 // GO:0043130 // GO:0016494	actin binding // signal transducer activity // G-protein coupled receptor activity // chemokine receptor activity // protein binding // drug binding // C-X-C chemokine receptor activity // cytokine binding // C-X-C chemokine binding // ubiquitin protein ligase binding // myosin light chain binding // ubiquitin binding // C-X-C chemokine receptor activity	GenMAPP // GenMAPP	GPCRDB_Class_A_Rhodopsin-like // Peptide_GPCRs
17238064	7.55226	6.41273	-1.13953	1	Stat6	AK135911	GenBank	0	GO:0000122 // GO:0000122 // GO:0002296 // GO:0002829 // GO:0006351 // GO:0006355 // GO:0007165 // GO:0007165 // GO:0019221 // GO:0033598 // GO:0034097 // GO:0042127 // GO:0045944 // GO:0045944 // GO:0045944 // GO:0048295 // GO:0060443 // GO:0035771 // GO:0035771	negative regulation of transcription from RNA polymerase II promoter // negative regulation of transcription from RNA polymerase II promoter // T-helper 1 cell lineage commitment // negative regulation of type 2 immune response // transcription, DNA-dependent // regulation of transcription, DNA-dependent // signal transduction // signal transduction // cytokine-mediated signaling pathway // mamma…	GO:0000790 // GO:0005634 // GO:0005634 // GO:0005737 // GO:0005737 // GO:0005634 // GO:0005737	nuclear chromatin // nucleus // nucleus // cytoplasm // cytoplasm // nucleus // cytoplasm	GO:0000979 // GO:0003677 // GO:0003700 // GO:0004871 // GO:0005509 // GO:0042802 // GO:0043565 // GO:0043565 // GO:0003677 // GO:0003700 // GO:0019903 // GO:0042802	RNA polymerase II core promoter sequence-specific DNA binding // DNA binding // sequence-specific DNA binding transcription factor activity // signal transducer activity // calcium ion binding // identical protein binding // sequence-specific DNA binding // sequence-specific DNA binding // DNA binding // sequence-specific DNA binding transcription factor activity // protein phosphatase binding //…	---	---
17449645	4.19336	3.05509	-1.13827	1	---	ENSMUST00000158324	ENSEMBL	0	---	---	---	---	---	---	---	---
17200751	2.85165	1.71392	-1.13773	1	---	---	---	---	---	---	---	---	---	---	---	---
17534051	8.40469	7.26798	-1.13671	1	Il13ra1	AK080147	GenBank	0	GO:0019221	cytokine-mediated signaling pathway	GO:0016020 // GO:0016021	membrane // integral to membrane	GO:0004896 // GO:0016515	cytokine receptor activity // interleukin-13 receptor activity	---	---
17200927	5.35555	4.21909	-1.13646	1	---	---	---	---	---	---	---	---	---	---	---	---
17322369	6.69049	5.55433	-1.13616	1	Itga5	AK142241	GenBank	0	GO:0007044 // GO:0007155 // GO:0007157 // GO:0007159 // GO:0007229 // GO:0007613 // GO:0010811 // GO:0030335 // GO:0033631 // GO:0050731 // GO:2000811 // GO:0007155 // GO:0007229 // GO:0035313 // GO:0050731 // GO:2000811	cell-substrate junction assembly // cell adhesion // heterophilic cell-cell adhesion // leukocyte cell-cell adhesion // integrin-mediated signaling pathway // memory // positive regulation of cell-substrate adhesion // positive regulation of cell migration // cell-cell adhesion mediated by integrin // positive regulation of peptidyl-tyrosine phosphorylation // negative regulation of anoikis // ce…	GO:0005737 // GO:0005911 // GO:0005925 // GO:0008305 // GO:0009897 // GO:0009986 // GO:0016020 // GO:0016021 // GO:0032587 // GO:0045202 // GO:0005911 // GO:0005925 // GO:0008305 // GO:0032587	cytoplasm // cell-cell junction // focal adhesion // integrin complex // external side of plasma membrane // cell surface // membrane // integral to membrane // ruffle membrane // synapse // cell-cell junction // focal adhesion // integrin complex // ruffle membrane	GO:0005154 // GO:0005178 // GO:0005178 // GO:0005515 // GO:0046872 // GO:0050839	epidermal growth factor receptor binding // integrin binding // integrin binding // protein binding // metal ion binding // cell adhesion molecule binding	GenMAPP	Integrin-mediated_cell_adhesion_KEGG
17203577	2.09116	0.955496	-1.13566	1	---	---	---	---	---	---	---	---	---	---	---	---
17203753	4.98216	3.84698	-1.13519	1	---	---	---	---	---	---	---	---	---	---	---	---
17221916	3.14825	2.01335	-1.1349	1	---	ENSMUST00000178643	ENSEMBL	0	---	---	---	---	---	---	---	---
17207635	5.28133	4.14672	-1.13461	1	---	---	---	---	---	---	---	---	---	---	---	---
17204963	5.21746	4.08289	-1.13457	1	---	---	---	---	---	---	---	---	---	---	---	---
17204541	4.04803	2.91428	-1.13375	1	---	---	---	---	---	---	---	---	---	---	---	---
17201121	3.14733	2.01601	-1.13132	1	---	---	---	---	---	---	---	---	---	---	---	---
17315570	8.52716	7.3959	-1.13126	1	---	n291918	NONCODE	0	---	---	---	---	---	---	---	---
17204061	3.87967	2.74855	-1.13112	1	---	---	---	---	---	---	---	---	---	---	---	---
17210603	4.44464	3.31389	-1.13075	1	---	---	---	---	---	---	---	---	---	---	---	---
17201585	3.83273	2.70206	-1.13067	1	---	---	---	---	---	---	---	---	---	---	---	---
17240186	6.12311	4.99277	-1.13034	1	Fam26f	BC095946	GenBank	0	GO:0006810 // GO:0006811 // GO:0008150	transport // ion transport // biological_process	GO:0016020 // GO:0016021 // GO:0005575	membrane // integral to membrane // cellular_component	GO:0003674	molecular_function	---	---
17210357	4.43548	3.30553	-1.12995	1	---	---	---	---	---	---	---	---	---	---	---	---
17427051	6.37266	5.24273	-1.12993	1	Ptplad2	AK016968	GenBank	0	GO:0006629 // GO:0006631 // GO:0006633 // GO:0008150	lipid metabolic process // fatty acid metabolic process // fatty acid biosynthetic process // biological_process	GO:0005783 // GO:0016020 // GO:0016021 // GO:0005575 // GO:0005789	endoplasmic reticulum // membrane // integral to membrane // cellular_component // endoplasmic reticulum membrane	GO:0016829 // GO:0003674	lyase activity // molecular_function	---	---
17353747	7.43695	6.30737	-1.12958	1	Cd14	AK149744	GenBank	0	GO:0002237 // GO:0006954 // GO:0032760 // GO:0034612 // GO:0045087 // GO:0045807 // GO:0050715 // GO:0071222 // GO:0071223 // GO:0006954 // GO:0006950 // GO:0009408 // GO:0032496 // GO:0032760 // GO:0050715 // GO:0071222 // GO:0071223	response to molecule of bacterial origin // inflammatory response // positive regulation of tumor necrosis factor production // response to tumor necrosis factor // innate immune response // positive regulation of endocytosis // positive regulation of cytokine secretion // cellular response to lipopolysaccharide // cellular response to lipoteichoic acid // inflammatory response // response to str…	GO:0005615 // GO:0005886 // GO:0009986 // GO:0016020 // GO:0031225 // GO:0045121 // GO:0005886 // GO:0005615 // GO:0009986	extracellular space // plasma membrane // cell surface // membrane // anchored to membrane // membrane raft // plasma membrane // extracellular space // cell surface	GO:0001530 // GO:0070891 // GO:0001530 // GO:0070891	lipopolysaccharide binding // lipoteichoic acid binding // lipopolysaccharide binding // lipoteichoic acid binding	---	---
17203723	5.50159	4.37219	-1.1294	1	---	---	---	---	---	---	---	---	---	---	---	---
17203993	2.40853	1.28041	-1.12812	1	---	---	---	---	---	---	---	---	---	---	---	---
17473111	3.84321	2.71545	-1.12777	1	---	n196626	NONCODE	0	---	---	---	---	---	---	---	---
17201405	4.57299	3.44533	-1.12765	1	---	---	---	---	---	---	---	---	---	---	---	---
17202397	4.15529	3.02872	-1.12657	1	---	---	---	---	---	---	---	---	---	---	---	---
17351330	7.22152	6.09578	-1.12574	1	---	n265828	NONCODE	0	---	---	---	---	---	---	---	---
17299987	3.61279	2.48708	-1.12572	1	---	n418315	NONCODE	0	---	---	---	---	---	---	---	---
17202361	3.61011	2.48451	-1.1256	1	---	---	---	---	---	---	---	---	---	---	---	---
17312280	6.92167	5.79728	-1.12439	1	Gsdmd	AK007710	GenBank	0	GO:0031668	cellular response to extracellular stimulus	GO:0005575	cellular_component	GO:0003674	molecular_function	---	---
17215309	8.12993	7.00596	-1.12397	1	Inpp5d	AK143560	GenBank	0	GO:0006915 // GO:0008285 // GO:0008340 // GO:0009968 // GO:0016064 // GO:0016311 // GO:0030853 // GO:0030889 // GO:0035556 // GO:0043065 // GO:0045409 // GO:0045579 // GO:0045621 // GO:0045648 // GO:0045656 // GO:0045659 // GO:0045671 // GO:0045779 // GO:0046856 // GO:0050777 // GO:0050869	apoptotic process // negative regulation of cell proliferation // determination of adult lifespan // negative regulation of signal transduction // immunoglobulin mediated immune response // dephosphorylation // negative regulation of granulocyte differentiation // negative regulation of B cell proliferation // intracellular signal transduction // positive regulation of apoptotic process // negati…	GO:0005737 // GO:0005829 // GO:0005884 // GO:0005886 // GO:0016020 // GO:0030863 // GO:0005886	cytoplasm // cytosol // actin filament // plasma membrane // membrane // cortical cytoskeleton // plasma membrane	GO:0004445 // GO:0005515 // GO:0016787 // GO:0017124 // GO:0030487 // GO:0034594 // GO:0051425 // GO:0017124	inositol-polyphosphate 5-phosphatase activity // protein binding // hydrolase activity // SH3 domain binding // inositol-4,5-bisphosphate 5-phosphatase activity // phosphatidylinositol trisphosphate phosphatase activity // PTB domain binding // SH3 domain binding	---	---
17549606	7.17881	6.05527	-1.12354	1	---	---	---	---	---	---	---	---	---	---	---	---
17200489	2.92366	1.80027	-1.12339	1	---	---	---	---	---	---	---	---	---	---	---	---
17541404	7.09317	5.97012	-1.12305	1	Elf4	AK155203	GenBank	0	GO:0001787 // GO:0001866 // GO:0006351 // GO:0006355 // GO:0045893 // GO:0045893 // GO:0045944 // GO:0045944 // GO:0045893	natural killer cell proliferation // NK T cell proliferation // transcription, DNA-dependent // regulation of transcription, DNA-dependent // positive regulation of transcription, DNA-dependent // positive regulation of transcription, DNA-dependent // positive regulation of transcription from RNA polymerase II promoter // positive regulation of transcription from RNA polymerase II promoter // pos…	GO:0005634 // GO:0016605 // GO:0016605 // GO:0016605	nucleus // PML body // PML body // PML body	GO:0003677 // GO:0003700 // GO:0043565	DNA binding // sequence-specific DNA binding transcription factor activity // sequence-specific DNA binding	---	---
17205107	3.30156	2.17862	-1.12294	1	---	---	---	---	---	---	---	---	---	---	---	---
17209297	3.30156	2.17862	-1.12294	1	---	---	---	---	---	---	---	---	---	---	---	---
17475214	9.10206	7.98031	-1.12174	1	---	---	---	---	---	---	---	---	---	---	---	---
17368683	7.23391	6.11502	-1.11889	1	Gm10134	ENSMUST00000074761	ENSEMBL	0	GO:0008150	biological_process	GO:0005575	cellular_component	GO:0003674	molecular_function	---	---
17337118	5.93444	4.81581	-1.11863	1	---	GENSCAN00000030302	ENSEMBL	0	---	---	---	---	---	---	---	---
17549104	7.54667	6.42956	-1.11711	1	---	RPTR-K01193-1	---	---	---	---	---	---	---	---	---	---
17204193	2.91703	1.80007	-1.11696	1	---	---	---	---	---	---	---	---	---	---	---	---
17202341	4.49135	3.37629	-1.11506	1	---	---	---	---	---	---	---	---	---	---	---	---
17200541	3.44778	2.33376	-1.11403	1	---	---	---	---	---	---	---	---	---	---	---	---
17411527	8.01609	6.9022	-1.11388	1	---	n265430	NONCODE	0	---	---	---	---	---	---	---	---
17542642	6.10567	4.99284	-1.11283	1	---	n203566	NONCODE	0	---	---	---	---	---	---	---	---
17201771	2.48451	1.37292	-1.11159	1	---	---	---	---	---	---	---	---	---	---	---	---
17201947	2.48451	1.37292	-1.11159	1	---	---	---	---	---	---	---	---	---	---	---	---
17206697	4.44013	3.3302	-1.10993	1	---	---	---	---	---	---	---	---	---	---	---	---
17439464	8.76449	7.65477	-1.10972	1	Anxa3	AK013850	GenBank	0	GO:0006909 // GO:0010595 // GO:0042742 // GO:0043086 // GO:0043086 // GO:0043312 // GO:0045766 // GO:0051054 // GO:0051091 // GO:0006909 // GO:0010595 // GO:0042742 // GO:0043312 // GO:0045766 // GO:0051091	phagocytosis // positive regulation of endothelial cell migration // defense response to bacterium // negative regulation of catalytic activity // negative regulation of catalytic activity // neutrophil degranulation // positive regulation of angiogenesis // positive regulation of DNA metabolic process // positive regulation of sequence-specific DNA binding transcription factor activity // phagoc…	GO:0005737 // GO:0005886 // GO:0016020 // GO:0030424 // GO:0030425 // GO:0030670 // GO:0042581 // GO:0043025 // GO:0005886 // GO:0016020 // GO:0030670 // GO:0042581	cytoplasm // plasma membrane // membrane // axon // dendrite // phagocytic vesicle membrane // specific granule // neuronal cell body // plasma membrane // membrane // phagocytic vesicle membrane // specific granule	GO:0004859 // GO:0005509 // GO:0005544 // GO:0019834 // GO:0005544 // GO:0019834	phospholipase inhibitor activity // calcium ion binding // calcium-dependent phospholipid binding // phospholipase A2 inhibitor activity // calcium-dependent phospholipid binding // phospholipase A2 inhibitor activity	GenMAPP	Prostaglandin_synthesis_regulation
17210627	4.63994	3.53039	-1.10955	1	---	---	---	---	---	---	---	---	---	---	---	---
17512171	8.20328	7.096	-1.10728	1	Rplp0	AK002315	GenBank	0	GO:0006414 // GO:0042254 // GO:0071353	translational elongation // ribosome biogenesis // cellular response to interleukin-4	GO:0005622 // GO:0005634 // GO:0005737 // GO:0005840 // GO:0022625 // GO:0030529 // GO:0005634 // GO:0005634 // GO:0005737 // GO:0005737 // GO:0030529 // GO:0030529	intracellular // nucleus // cytoplasm // ribosome // cytosolic large ribosomal subunit // ribonucleoprotein complex // nucleus // nucleus // cytoplasm // cytoplasm // ribonucleoprotein complex // ribonucleoprotein complex	GO:0003735	structural constituent of ribosome	GenMAPP	Ribosomal_Proteins
17428872	6.25796	5.15097	-1.10699	1	---	---	---	---	---	---	---	---	---	---	---	---
17289527	8.59816	7.49143	-1.10674	1	Cd180	AK089255	GenBank	0	GO:0002322 // GO:0006954 // GO:0031666 // GO:0031666 // GO:0045087 // GO:0071222 // GO:0031666 // GO:0031666	B cell proliferation involved in immune response // inflammatory response // positive regulation of lipopolysaccharide-mediated signaling pathway // positive regulation of lipopolysaccharide-mediated signaling pathway // innate immune response // cellular response to lipopolysaccharide // positive regulation of lipopolysaccharide-mediated signaling pathway // positive regulation of lipopolysaccha…	GO:0005886 // GO:0016020 // GO:0016021	plasma membrane // membrane // integral to membrane	---	---	---	---
17452705	6.66688	5.56062	-1.10626	1	Niacr1	AK150795	GenBank	0	GO:0001781 // GO:0006915 // GO:0007165 // GO:0007186 // GO:0033031 // GO:0035590 // GO:0050995 // GO:0070165 // GO:0033031 // GO:0050995 // GO:0050995 // GO:0070165 // GO:0070165	neutrophil apoptotic process // apoptotic process // signal transduction // G-protein coupled receptor signaling pathway // positive regulation of neutrophil apoptotic process // purinergic nucleotide receptor signaling pathway // negative regulation of lipid catabolic process // positive regulation of adiponectin secretion // positive regulation of neutrophil apoptotic process // negative regula…	GO:0005886 // GO:0016020 // GO:0016021 // GO:0005886 // GO:0005886 // GO:0016021	plasma membrane // membrane // integral to membrane // plasma membrane // plasma membrane // integral to membrane	GO:0001614 // GO:0004871 // GO:0004930 // GO:0005525 // GO:0070553 // GO:0070553 // GO:0070553	purinergic nucleotide receptor activity // signal transducer activity // G-protein coupled receptor activity // GTP binding // nicotinic acid receptor activity // nicotinic acid receptor activity // nicotinic acid receptor activity	GenMAPP	GPCRDB_Class_A_Rhodopsin-like
17205829	3.86447	2.75862	-1.10585	1	---	---	---	---	---	---	---	---	---	---	---	---
17271733	5.87287	4.76712	-1.10575	1	AF251705	AK050008	GenBank	0	GO:0050715	positive regulation of cytokine secretion	GO:0005886 // GO:0005886 // GO:0016020 // GO:0016021 // GO:0005886	plasma membrane // plasma membrane // membrane // integral to membrane // plasma membrane	GO:0005515	protein binding	---	---
17489250	3.46024	2.35549	-1.10475	1	---	---	---	---	---	---	---	---	---	---	---	---
17422732	7.56141	6.45719	-1.10422	1	Mxra8	AK004732	GenBank	0	GO:0008150	biological_process	GO:0016020 // GO:0016021 // GO:0005575	membrane // integral to membrane // cellular_component	GO:0003674	molecular_function	---	---
17379938	7.02271	5.91895	-1.10376	1	Cebpb	AK143374	GenBank	0	GO:0001892 // GO:0006351 // GO:0006355 // GO:0006917 // GO:0030154 // GO:0030182 // GO:0032496 // GO:0033598 // GO:0034976 // GO:0043066 // GO:0045408 // GO:0045444 // GO:0045444 // GO:0045669 // GO:0045892 // GO:0045893 // GO:0045944 // GO:0045944 // GO:0050873 // GO:0060644 // GO:0071230 // GO:0006355 // GO:0034976 // GO:0043524 // GO:0006355 // GO:0034976	embryonic placenta development // transcription, DNA-dependent // regulation of transcription, DNA-dependent // induction of apoptosis // cell differentiation // neuron differentiation // response to lipopolysaccharide // mammary gland epithelial cell proliferation // response to endoplasmic reticulum stress // negative regulation of apoptotic process // regulation of interleukin-6 biosynthetic p…	GO:0000790 // GO:0005634 // GO:0005634 // GO:0005737 // GO:0016363 // GO:0005634 // GO:0005654	nuclear chromatin // nucleus // nucleus // cytoplasm // nuclear matrix // nucleus // nucleoplasm	GO:0001077 // GO:0003677 // GO:0003677 // GO:0003700 // GO:0003705 // GO:0005515 // GO:0008134 // GO:0035259 // GO:0042803 // GO:0042803 // GO:0043565 // GO:0043565 // GO:0046982 // GO:0046982 // GO:0043565 // GO:0003677	RNA polymerase II core promoter proximal region sequence-specific DNA binding transcription factor activity involved in positive regulation of transcription // DNA binding // DNA binding // sequence-specific DNA binding transcription factor activity // RNA polymerase II distal enhancer sequence-specific DNA binding transcription factor activity // protein binding // transcription factor binding /…	GenMAPP // GenMAPP	Ovarian_Infertility_Genes // Circadian_Exercise
17205337	5.42094	4.31736	-1.10359	1	---	---	---	---	---	---	---	---	---	---	---	---
17210151	4.98234	3.8809	-1.10144	1	---	---	---	---	---	---	---	---	---	---	---	---
17205751	3.03003	1.92898	-1.10104	1	---	---	---	---	---	---	---	---	---	---	---	---
17287381	6.26647	5.16561	-1.10086	1	Syk	AK036736	GenBank	0	GO:0000187 // GO:0000187 // GO:0001525 // GO:0001820 // GO:0001945 // GO:0002281 // GO:0002283 // GO:0002366 // GO:0002554 // GO:0006468 // GO:0007159 // GO:0007166 // GO:0007166 // GO:0007167 // GO:0007186 // GO:0007229 // GO:0007257 // GO:0010543 // GO:0016310 // GO:0018108 // GO:0018108 // GO:0019370 // GO:0030593 // GO:0032928 // GO:0033630 // GO:0035556 // GO:0035556 // GO:0042742 // GO:0043…	activation of MAPK activity // activation of MAPK activity // angiogenesis // serotonin secretion // lymph vessel development // macrophage activation involved in immune response // neutrophil activation involved in immune response // leukocyte activation involved in immune response // serotonin secretion by platelet // protein phosphorylation // leukocyte cell-cell adhesion // cell surface recep…	GO:0005737 // GO:0005886 // GO:0016020 // GO:0019815 // GO:0031410 // GO:0032009 // GO:0042101 // GO:0043234 // GO:0005829 // GO:0005829 // GO:0042101 // GO:0045335	cytoplasm // plasma membrane // membrane // B cell receptor complex // cytoplasmic vesicle // early phagosome // T cell receptor complex // protein complex // cytosol // cytosol // T cell receptor complex // phagocytic vesicle	GO:0000166 // GO:0004672 // GO:0004713 // GO:0004713 // GO:0004713 // GO:0004715 // GO:0004715 // GO:0004716 // GO:0005178 // GO:0005515 // GO:0005524 // GO:0016301 // GO:0016740 // GO:0016772 // GO:0019901 // GO:0019904 // GO:0004715 // GO:0004672 // GO:0004713 // GO:0005178 // GO:0005524	nucleotide binding // protein kinase activity // protein tyrosine kinase activity // protein tyrosine kinase activity // protein tyrosine kinase activity // non-membrane spanning protein tyrosine kinase activity // non-membrane spanning protein tyrosine kinase activity // receptor signaling protein tyrosine kinase activity // integrin binding // protein binding // ATP binding // kinase activity /…	---	---
17204441	4.02364	2.92306	-1.10058	1	---	---	---	---	---	---	---	---	---	---	---	---
17364642	8.95144	7.8512	-1.10024	1	---	n268542	NONCODE	0	---	---	---	---	---	---	---	---
17241409	9.08042	7.98031	-1.10011	1	Srgn	AK087960	GenBank	0	GO:0006915 // GO:0016485 // GO:0030502 // GO:0031214 // GO:0033364 // GO:0033371 // GO:0033373 // GO:0033382 // GO:0050710 // GO:0006915 // GO:0008626 // GO:0008626 // GO:0030502 // GO:0030502	apoptotic process // protein processing // negative regulation of bone mineralization // biomineral tissue development // mast cell secretory granule organization // T cell secretory granule organization // maintenance of protease location in mast cell secretory granule // maintenance of granzyme B location in T cell secretory granule // negative regulation of cytokine secretion // apoptotic proc…	GO:0000139 // GO:0005576 // GO:0005615 // GO:0005794 // GO:0042588 // GO:0042629 // GO:0005615 // GO:0005615 // GO:0005794 // GO:0005794 // GO:0042588	Golgi membrane // extracellular region // extracellular space // Golgi apparatus // zymogen granule // mast cell granule // extracellular space // extracellular space // Golgi apparatus // Golgi apparatus // zymogen granule	GO:0005515 // GO:0005518 // GO:0005518	protein binding // collagen binding // collagen binding	---	---
17357815	6.31614	5.21614	-1.1	1	Fam111a	AK018830	GenBank	0	GO:0045071 // GO:0008152 // GO:0045071	negative regulation of viral genome replication // metabolic process // negative regulation of viral genome replication	GO:0005634 // GO:0005737 // GO:0005634 // GO:0005634 // GO:0005737 // GO:0005737	nucleus // cytoplasm // nucleus // nucleus // cytoplasm // cytoplasm	GO:0003824 // GO:0003674	catalytic activity // molecular_function	---	---
17207119	5.00155	3.90289	-1.09866	1	---	---	---	---	---	---	---	---	---	---	---	---
17300225	5.36515	4.26671	-1.09844	1	Trav9d-3	S74199	GenBank	0	---	---	GO:0016021	integral to membrane	---	---	---	---
17209693	4.93289	3.83469	-1.0982	1	---	---	---	---	---	---	---	---	---	---	---	---
17203061	4.1677	3.07028	-1.09741	1	---	---	---	---	---	---	---	---	---	---	---	---
17200795	4.65654	3.55945	-1.09709	1	---	---	---	---	---	---	---	---	---	---	---	---
17346528	11.5791	10.4823	-1.09671	1	C3	BC029976	GenBank	0	GO:0001798 // GO:0001934 // GO:0001970 // GO:0006629 // GO:0006631 // GO:0006954 // GO:0006956 // GO:0006956 // GO:0006957 // GO:0006958 // GO:0007596 // GO:0010575 // GO:0010828 // GO:0010866 // GO:0010884 // GO:0045087 // GO:0045745 // GO:0045766 // GO:0048639 // GO:0050766 // GO:0070374 // GO:0001934 // GO:0001934 // GO:0006956 // GO:0010575 // GO:0010828 // GO:0010828 // GO:0010866 // GO:0010…	positive regulation of type IIa hypersensitivity // positive regulation of protein phosphorylation // positive regulation of activation of membrane attack complex // lipid metabolic process // fatty acid metabolic process // inflammatory response // complement activation // complement activation // complement activation, alternative pathway // complement activation, classical pathway // blood coa…	GO:0005576 // GO:0005615 // GO:0070062 // GO:0005615 // GO:0070062	extracellular region // extracellular space // extracellular vesicular exosome // extracellular space // extracellular vesicular exosome	GO:0004866 // GO:0005515 // GO:0008289 // GO:0031715 // GO:0048037 // GO:0031715 // GO:0031715	endopeptidase inhibitor activity // protein binding // lipid binding // C5L2 anaphylatoxin chemotactic receptor binding // cofactor binding // C5L2 anaphylatoxin chemotactic receptor binding // C5L2 anaphylatoxin chemotactic receptor binding	GenMAPP	Complement_Activation_Classical
17212724	4.74879	3.65234	-1.09645	1	Stat4	AK037598	GenBank	0	GO:0006351 // GO:0006355 // GO:0006468 // GO:0007165 // GO:0008283 // GO:0019221 // GO:0045944 // GO:0071310	transcription, DNA-dependent // regulation of transcription, DNA-dependent // protein phosphorylation // signal transduction // cell proliferation // cytokine-mediated signaling pathway // positive regulation of transcription from RNA polymerase II promoter // cellular response to organic substance	GO:0005634 // GO:0005634 // GO:0005737 // GO:0005634	nucleus // nucleus // cytoplasm // nucleus	GO:0003677 // GO:0003700 // GO:0004871 // GO:0005509 // GO:0005515 // GO:0043565 // GO:0043565 // GO:0003677	DNA binding // sequence-specific DNA binding transcription factor activity // signal transducer activity // calcium ion binding // protein binding // sequence-specific DNA binding // sequence-specific DNA binding // DNA binding	---	---
17206905	4.06388	2.96757	-1.09631	1	---	---	---	---	---	---	---	---	---	---	---	---
17209851	2.90012	1.80391	-1.09621	1	---	---	---	---	---	---	---	---	---	---	---	---
17477508	6.0281	4.93216	-1.09594	1	Napsa	AK002520	GenBank	0	GO:0006508 // GO:0033619 // GO:0033619 // GO:0043129 // GO:0033619 // GO:0043129	proteolysis // membrane protein proteolysis // membrane protein proteolysis // surfactant homeostasis // membrane protein proteolysis // surfactant homeostasis	GO:0005576 // GO:0005615 // GO:0005764 // GO:0005764 // GO:0097208 // GO:0097208 // GO:0005615 // GO:0005764 // GO:0097208	extracellular region // extracellular space // lysosome // lysosome // alveolar lamellar body // alveolar lamellar body // extracellular space // lysosome // alveolar lamellar body	GO:0004175 // GO:0004175 // GO:0004190 // GO:0005515 // GO:0008233 // GO:0016787 // GO:0008233 // GO:0004175	endopeptidase activity // endopeptidase activity // aspartic-type endopeptidase activity // protein binding // peptidase activity // hydrolase activity // peptidase activity // endopeptidase activity	---	---
17509069	8.10636	7.0107	-1.09566	1	Cyp4v3	AK004724	GenBank	0	GO:0010430 // GO:0055114 // GO:0010430 // GO:0010430	fatty acid omega-oxidation // oxidation-reduction process // fatty acid omega-oxidation // fatty acid omega-oxidation	GO:0005783 // GO:0016020 // GO:0016021 // GO:0005575 // GO:0005789	endoplasmic reticulum // membrane // integral to membrane // cellular_component // endoplasmic reticulum membrane	GO:0004497 // GO:0005506 // GO:0009055 // GO:0016491 // GO:0016705 // GO:0020037 // GO:0046872	monooxygenase activity // iron ion binding // electron carrier activity // oxidoreductase activity // oxidoreductase activity, acting on paired donors, with incorporation or reduction of molecular oxygen // heme binding // metal ion binding	---	---
17204891	4.00838	2.91321	-1.09516	1	---	---	---	---	---	---	---	---	---	---	---	---
17210527	2.08451	0.990275	-1.09424	1	---	---	---	---	---	---	---	---	---	---	---	---
17210385	2.69851	1.60448	-1.09403	1	---	---	---	---	---	---	---	---	---	---	---	---
17210131	3.01094	1.91725	-1.09369	1	---	---	---	---	---	---	---	---	---	---	---	---
17210229	5.38176	4.28832	-1.09344	1	---	---	---	---	---	---	---	---	---	---	---	---
17206637	5.38159	4.2919	-1.08969	1	---	---	---	---	---	---	---	---	---	---	---	---
17302141	7.38828	6.29914	-1.08914	1	Epsti1	AK017174	GenBank	0	GO:0008150	biological_process	GO:0005575	cellular_component	GO:0003674	molecular_function	---	---
17343710	10.1346	9.04572	-1.08892	1	LOC101056305	XM_003945997	RefSeq	0	---	---	---	---	---	---	---	---
17466624	9.50998	8.42289	-1.08708	1	Tmem176b	AK007408	GenBank	0	GO:0030154 // GO:2001199	cell differentiation // negative regulation of dendritic cell differentiation	GO:0005634 // GO:0016020 // GO:0016021 // GO:0031965	nucleus // membrane // integral to membrane // nuclear membrane	GO:0005515	protein binding	---	---
17497713	6.03409	4.94783	-1.08626	1	Ifitm2	AK141392	GenBank	0	GO:0009607 // GO:0009615 // GO:0045087 // GO:0046597 // GO:0051607 // GO:0051607	response to biotic stimulus // response to virus // innate immune response // negative regulation of viral entry into host cell // defense response to virus // defense response to virus	GO:0005886 // GO:0016020 // GO:0016021 // GO:0005575	plasma membrane // membrane // integral to membrane // cellular_component	GO:0003674	molecular_function	---	---
17203975	3.2134	2.12748	-1.08593	1	---	---	---	---	---	---	---	---	---	---	---	---
17479959	3.33786	2.25211	-1.08575	1	Vmn2r78	NM_001105189	RefSeq	0	GO:0007165 // GO:0007186 // GO:0008150	signal transduction // G-protein coupled receptor signaling pathway // biological_process	GO:0005886 // GO:0016020 // GO:0016021 // GO:0005575	plasma membrane // membrane // integral to membrane // cellular_component	GO:0004871 // GO:0004930 // GO:0003674	signal transducer activity // G-protein coupled receptor activity // molecular_function	---	---
17338388	6.26306	5.17779	-1.08527	1	Treml2	DQ087184	GenBank	0	GO:0042110 // GO:0042110	T cell activation // T cell activation	GO:0005886 // GO:0009986 // GO:0016020 // GO:0016021 // GO:0009986	plasma membrane // cell surface // membrane // integral to membrane // cell surface	GO:0004872 // GO:0004872	receptor activity // receptor activity	---	---
17318407	7.38786	6.30291	-1.08495	1	Parp10	AK035309	GenBank	0	GO:0010847 // GO:0048147 // GO:0070212 // GO:0010847 // GO:0048147 // GO:0070212	regulation of chromatin assembly // negative regulation of fibroblast proliferation // protein poly-ADP-ribosylation // regulation of chromatin assembly // negative regulation of fibroblast proliferation // protein poly-ADP-ribosylation	GO:0005634 // GO:0005737 // GO:0005794 // GO:0005634 // GO:0005737 // GO:0005794	nucleus // cytoplasm // Golgi apparatus // nucleus // cytoplasm // Golgi apparatus	GO:0003950	NAD+ ADP-ribosyltransferase activity	---	---
17338617	4.36168	3.27714	-1.08454	1	Emr4	AK036459	GenBank	0	GO:0007165 // GO:0007166 // GO:0007173 // GO:0007186 // GO:0007218 // GO:0007173	signal transduction // cell surface receptor signaling pathway // epidermal growth factor receptor signaling pathway // G-protein coupled receptor signaling pathway // neuropeptide signaling pathway // epidermal growth factor receptor signaling pathway	GO:0005886 // GO:0005887 // GO:0009986 // GO:0016020 // GO:0016021 // GO:0005887	plasma membrane // integral to plasma membrane // cell surface // membrane // integral to membrane // integral to plasma membrane	GO:0004871 // GO:0004888 // GO:0004930 // GO:0005509	signal transducer activity // transmembrane signaling receptor activity // G-protein coupled receptor activity // calcium ion binding	---	---
17209761	2.8845	1.80007	-1.08444	1	---	---	---	---	---	---	---	---	---	---	---	---
17497953	5.39559	4.31168	-1.0839	1	Polr2l	BC026203	GenBank	0	GO:0006351 // GO:0006366 // GO:0006468 // GO:0006366	transcription, DNA-dependent // transcription from RNA polymerase II promoter // protein phosphorylation // transcription from RNA polymerase II promoter	GO:0005634 // GO:0005665 // GO:0005634 // GO:0005634 // GO:0005665	nucleus // DNA-directed RNA polymerase II, core complex // nucleus // nucleus // DNA-directed RNA polymerase II, core complex	GO:0003677 // GO:0003899 // GO:0004672 // GO:0008270 // GO:0046872	DNA binding // DNA-directed RNA polymerase activity // protein kinase activity // zinc ion binding // metal ion binding	---	---
17208871	2.23775	1.15413	-1.08362	1	---	---	---	---	---	---	---	---	---	---	---	---
17255260	7.54459	6.46133	-1.08326	1	Col1a1	BC042642	GenBank	0	GO:0001501 // GO:0001501 // GO:0001568 // GO:0001568 // GO:0001957 // GO:0001958 // GO:0007601 // GO:0007605 // GO:0010718 // GO:0010812 // GO:0015031 // GO:0030199 // GO:0030335 // GO:0032964 // GO:0034504 // GO:0034505 // GO:0042060 // GO:0043588 // GO:0043589 // GO:0045893 // GO:0048705 // GO:0048706 // GO:0060325 // GO:0060346 // GO:0060351 // GO:0070208 // GO:0071230 // GO:0090263 // GO:0001…	skeletal system development // skeletal system development // blood vessel development // blood vessel development // intramembranous ossification // endochondral ossification // visual perception // sensory perception of sound // positive regulation of epithelial to mesenchymal transition // negative regulation of cell-substrate adhesion // protein transport // collagen fibril organization // po…	GO:0005576 // GO:0005578 // GO:0005581 // GO:0005581 // GO:0005584 // GO:0005584 // GO:0005584 // GO:0005615 // GO:0005737 // GO:0031012 // GO:0031012 // GO:0005578 // GO:0005581 // GO:0005584 // GO:0005615 // GO:0031012	extracellular region // proteinaceous extracellular matrix // collagen // collagen // collagen type I // collagen type I // collagen type I // extracellular space // cytoplasm // extracellular matrix // extracellular matrix // proteinaceous extracellular matrix // collagen // collagen type I // extracellular space // extracellular matrix	GO:0005201 // GO:0005515 // GO:0042802 // GO:0046872 // GO:0048407 // GO:0005201 // GO:0042802 // GO:0048407	extracellular matrix structural constituent // protein binding // identical protein binding // metal ion binding // platelet-derived growth factor binding // extracellular matrix structural constituent // identical protein binding // platelet-derived growth factor binding	GenMAPP	Inflammatory_Response_Pathway
17311152	10.7118	9.62882	-1.08302	1	---	GENSCAN00000014586	ENSEMBL	0	---	---	---	---	---	---	---	---
17316737	10.7118	9.62882	-1.08302	1	---	GENSCAN00000051748	ENSEMBL	0	---	---	---	---	---	---	---	---
17204213	4.20682	3.1239	-1.08292	1	---	---	---	---	---	---	---	---	---	---	---	---
17201699	2.47841	1.39596	-1.08245	1	---	---	---	---	---	---	---	---	---	---	---	---
17394147	3.72624	2.64387	-1.08237	1	Svs4	AK020349	GenBank	0	---	---	GO:0005576 // GO:0005615	extracellular region // extracellular space	---	---	---	---
17352882	3.37287	2.29051	-1.08236	1	---	GENSCAN00000008304	ENSEMBL	0	---	---	---	---	---	---	---	---
17200597	2.53389	1.45182	-1.08207	1	---	---	---	---	---	---	---	---	---	---	---	---
17201287	3.5396	2.4578	-1.0818	1	---	---	---	---	---	---	---	---	---	---	---	---
17203847	2.25218	1.17088	-1.0813	1	---	---	---	---	---	---	---	---	---	---	---	---
17208139	4.74815	3.66778	-1.08037	1	---	---	---	---	---	---	---	---	---	---	---	---
17205431	4.21926	3.1393	-1.07996	1	---	---	---	---	---	---	---	---	---	---	---	---
17259534	6.09747	5.01754	-1.07993	1	Slc16a3	AK141381	GenBank	0	GO:0006810 // GO:0015711 // GO:0055085	transport // organic anion transport // transmembrane transport	GO:0005886 // GO:0015629 // GO:0016020 // GO:0016021 // GO:0031965 // GO:0005886 // GO:0015629 // GO:0031965	plasma membrane // actin cytoskeleton // membrane // integral to membrane // nuclear membrane // plasma membrane // actin cytoskeleton // nuclear membrane	GO:0015293 // GO:0015355	symporter activity // secondary active monocarboxylate transmembrane transporter activity	---	---
17211439	3.96731	2.8886	-1.07871	1	---	ENSMUST00000158928	ENSEMBL	0	---	---	---	---	---	---	---	---
17207041	4.25379	3.17572	-1.07807	1	---	---	---	---	---	---	---	---	---	---	---	---
17431607	11.636	10.5581	-1.07796	1	---	AK003067	GenBank	0	---	---	---	---	---	---	---	---
17207447	5.79649	4.71859	-1.0779	1	---	---	---	---	---	---	---	---	---	---	---	---
17207681	4.08523	3.00831	-1.07692	1	---	---	---	---	---	---	---	---	---	---	---	---
17257052	4.16068	3.08387	-1.07681	1	---	---	---	---	---	---	---	---	---	---	---	---
17202805	5.529	4.45222	-1.07678	1	---	---	---	---	---	---	---	---	---	---	---	---
17358544	8.64551	7.56882	-1.07669	1	---	n281175	NONCODE	0	---	---	---	---	---	---	---	---
17208965	3.17978	2.10341	-1.07637	1	---	---	---	---	---	---	---	---	---	---	---	---
17337100	7.74951	6.67385	-1.07566	1	H2-Q4	AK037574	GenBank	0	GO:0001916 // GO:0002474 // GO:0006955 // GO:0008150 // GO:0019882	positive regulation of T cell mediated cytotoxicity // antigen processing and presentation of peptide antigen via MHC class I // immune response // biological_process // antigen processing and presentation	GO:0005575 // GO:0016020 // GO:0042612	cellular_component // membrane // MHC class I protein complex	GO:0005102 // GO:0030881 // GO:0042277 // GO:0046982 // GO:0042605	receptor binding // beta-2-microglobulin binding // peptide binding // protein heterodimerization activity // peptide antigen binding	---	---
17200329	2.93266	1.85741	-1.07526	1	---	---	---	---	---	---	---	---	---	---	---	---
17208275	4.2003	3.12565	-1.07465	1	---	---	---	---	---	---	---	---	---	---	---	---
17305372	3.6343	2.56007	-1.07423	1	Gm8005	XM_982603	RefSeq	0	---	---	---	---	---	---	---	---
17201015	2.4295	1.35533	-1.07417	1	---	---	---	---	---	---	---	---	---	---	---	---
17205763	3.30278	2.22972	-1.07307	1	---	---	---	---	---	---	---	---	---	---	---	---
17531705	6.5102	5.43726	-1.07295	1	Ccrl2	AK007808	GenBank	0	GO:0006935 // GO:0006954 // GO:0007165 // GO:0007186 // GO:0070098 // GO:0070098 // GO:0007186	chemotaxis // inflammatory response // signal transduction // G-protein coupled receptor signaling pathway // chemokine-mediated signaling pathway // chemokine-mediated signaling pathway // G-protein coupled receptor signaling pathway	GO:0005886 // GO:0005887 // GO:0016020 // GO:0016021 // GO:0005887 // GO:0005887	plasma membrane // integral to plasma membrane // membrane // integral to membrane // integral to plasma membrane // integral to plasma membrane	GO:0004871 // GO:0004930 // GO:0004950 // GO:0016493 // GO:0042379 // GO:0042379 // GO:0048020 // GO:0048020	signal transducer activity // G-protein coupled receptor activity // chemokine receptor activity // C-C chemokine receptor activity // chemokine receptor binding // chemokine receptor binding // CCR chemokine receptor binding // CCR chemokine receptor binding	GenMAPP	GPCRDB_Class_A_Rhodopsin-like
17518962	7.73456	6.66294	-1.07163	1	Anxa2	AK012563	GenBank	0	GO:0001525 // GO:0001934 // GO:0007589 // GO:0030199 // GO:0031340 // GO:0042730 // GO:0043086 // GO:0048146 // GO:0051099 // GO:0071229 // GO:0072661 // GO:0007589 // GO:0031340	angiogenesis // positive regulation of protein phosphorylation // body fluid secretion // collagen fibril organization // positive regulation of vesicle fusion // fibrinolysis // negative regulation of catalytic activity // positive regulation of fibroblast proliferation // positive regulation of binding // cellular response to acid // protein targeting to plasma membrane // body fluid secretion …	GO:0001725 // GO:0001726 // GO:0005576 // GO:0005578 // GO:0005604 // GO:0005737 // GO:0005737 // GO:0005769 // GO:0005811 // GO:0005886 // GO:0005938 // GO:0016020 // GO:0019897 // GO:0030054 // GO:0030496 // GO:0031982 // GO:0035749 // GO:0042383 // GO:0043220 // GO:0043234 // GO:0044354 // GO:0048471 // GO:0070062 // GO:0005737 // GO:0005811 // GO:0005886 // GO:0030496 // GO:0042470 // GO:0043…	stress fiber // ruffle // extracellular region // proteinaceous extracellular matrix // basement membrane // cytoplasm // cytoplasm // early endosome // lipid particle // plasma membrane // cell cortex // membrane // extrinsic to plasma membrane // cell junction // midbody // vesicle // myelin sheath adaxonal region // sarcolemma // Schmidt-Lanterman incisure // protein complex // macropinosome /…	GO:0004859 // GO:0005509 // GO:0005515 // GO:0005544 // GO:0005546 // GO:0008092 // GO:0017137 // GO:0005544 // GO:0005546 // GO:0017137	phospholipase inhibitor activity // calcium ion binding // protein binding // calcium-dependent phospholipid binding // phosphatidylinositol-4,5-bisphosphate binding // cytoskeletal protein binding // Rab GTPase binding // calcium-dependent phospholipid binding // phosphatidylinositol-4,5-bisphosphate binding // Rab GTPase binding	GenMAPP	Prostaglandin_synthesis_regulation
17510665	3.40703	2.33776	-1.06927	1	---	ENSMUST00000157125	ENSEMBL	0	---	---	---	---	---	---	---	---
17221625	3.23087	2.16245	-1.06842	1	---	ENSMUST00000093665	ENSEMBL	0	---	---	---	---	---	---	---	---
17210829	5.6986	4.63057	-1.06803	1	---	---	---	---	---	---	---	---	---	---	---	---
17405463	5.72244	4.65517	-1.06727	1	P2ry14	AK039791	GenBank	0	GO:0006955 // GO:0007165 // GO:0007186 // GO:0007194 // GO:0010863 // GO:0035589	immune response // signal transduction // G-protein coupled receptor signaling pathway // negative regulation of adenylate cyclase activity // positive regulation of phospholipase C activity // G-protein coupled purinergic nucleotide receptor signaling pathway	GO:0005886 // GO:0016020 // GO:0016021	plasma membrane // membrane // integral to membrane	GO:0004871 // GO:0004930 // GO:0045028	signal transducer activity // G-protein coupled receptor activity // G-protein coupled purinergic nucleotide receptor activity	GenMAPP	GPCRDB_Class_A_Rhodopsin-like
17203191	2.68932	1.62424	-1.06508	1	---	---	---	---	---	---	---	---	---	---	---	---
17344303	5.78651	4.72161	-1.0649	1	---	AF000427	GenBank	0	GO:0000902 // GO:0006955 // GO:0008360 // GO:0016358 // GO:0050672	cell morphogenesis // immune response // regulation of cell shape // dendrite development // negative regulation of lymphocyte proliferation	GO:0005737 // GO:0016020 // GO:0016021 // GO:0016021	cytoplasm // membrane // integral to membrane // integral to membrane	GO:0003674	molecular_function	---	---
17203237	3.99681	2.93217	-1.06464	1	---	---	---	---	---	---	---	---	---	---	---	---
17502051	6.53994	5.47532	-1.06462	1	---	n281624	NONCODE	0	---	---	---	---	---	---	---	---
17207663	5.72941	4.66567	-1.06375	1	---	---	---	---	---	---	---	---	---	---	---	---
17200355	5.53618	4.47409	-1.06209	1	---	---	---	---	---	---	---	---	---	---	---	---
17457802	6.08737	5.02562	-1.06175	1	---	AK018014	GenBank	0	---	---	---	---	---	---	---	---
17350916	7.48368	6.4224	-1.06128	1	Gm4951	AK149556	GenBank	0	GO:0035458	cellular response to interferon-beta	GO:0005575 // GO:0016020	cellular_component // membrane	GO:0003674 // GO:0005525 // GO:0016817	molecular_function // GTP binding // hydrolase activity, acting on acid anhydrides	---	---
17200989	4.81364	3.75242	-1.06122	1	---	---	---	---	---	---	---	---	---	---	---	---
17417908	4.91218	3.85114	-1.06103	1	---	ENSMUST00000175246	ENSEMBL	0	---	---	---	---	---	---	---	---
17202029	3.51976	2.4595	-1.06025	1	---	---	---	---	---	---	---	---	---	---	---	---
17208317	4.12448	3.06473	-1.05975	1	---	---	---	---	---	---	---	---	---	---	---	---
17333023	7.67392	6.61472	-1.05921	1	Tagap	BC030886	GenBank	0	GO:0007165	signal transduction	GO:0005622	intracellular	GO:0005085 // GO:0003674	guanyl-nucleotide exchange factor activity // molecular_function	---	---
17202633	3.66844	2.60935	-1.05909	1	---	---	---	---	---	---	---	---	---	---	---	---
17200759	2.92477	1.86731	-1.05746	1	---	---	---	---	---	---	---	---	---	---	---	---
17202367	5.84012	4.78281	-1.0573	1	---	---	---	---	---	---	---	---	---	---	---	---
17204049	7.03701	5.97973	-1.05729	1	---	---	---	---	---	---	---	---	---	---	---	---
17206569	5.13204	4.07525	-1.05679	1	---	---	---	---	---	---	---	---	---	---	---	---
17373594	6.88509	5.82847	-1.05663	1	---	ENSMUST00000104819	ENSEMBL	0	---	---	---	---	---	---	---	---
17209205	3.24508	2.18879	-1.05629	1	---	---	---	---	---	---	---	---	---	---	---	---
17206957	3.36984	2.31384	-1.056	1	---	---	---	---	---	---	---	---	---	---	---	---
17546316	6.86702	5.81185	-1.05517	1	Eif2s3y	AK009448	GenBank	0	GO:0006412 // GO:0006413 // GO:0006184 // GO:0006413	translation // translational initiation // GTP catabolic process // translational initiation	---	---	GO:0000166 // GO:0003743 // GO:0003924 // GO:0005525 // GO:0008135 // GO:0003743	nucleotide binding // translation initiation factor activity // GTPase activity // GTP binding // translation factor activity, nucleic acid binding // translation initiation factor activity	GenMAPP	Translation_Factors
17328625	8.34584	7.29092	-1.05491	1	Sdf2l1	AB043006	GenBank	0	GO:0008150	biological_process	GO:0005783 // GO:0016020 // GO:0005783 // GO:0005783 // GO:0005788	endoplasmic reticulum // membrane // endoplasmic reticulum // endoplasmic reticulum // endoplasmic reticulum lumen	GO:0003674	molecular_function	---	---
17207203	3.28366	2.229	-1.05466	1	---	---	---	---	---	---	---	---	---	---	---	---
17245399	6.78308	5.72846	-1.05462	1	Irak3	AK014783	GenBank	0	GO:0001960 // GO:0006468 // GO:0006468 // GO:0006915 // GO:0007165 // GO:0009615 // GO:0010933 // GO:0010936 // GO:0016310 // GO:0019221 // GO:0032088 // GO:0032494 // GO:0032496 // GO:0032695 // GO:0032695 // GO:0032715 // GO:0032715 // GO:0032720 // GO:0032720 // GO:0034122 // GO:0042177 // GO:0042177 // GO:0042981 // GO:0043242 // GO:0043244 // GO:0043330 // GO:0043407 // GO:0043407 // GO:0045…	negative regulation of cytokine-mediated signaling pathway // protein phosphorylation // protein phosphorylation // apoptotic process // signal transduction // response to virus // positive regulation of macrophage tolerance induction // negative regulation of macrophage cytokine production // phosphorylation // cytokine-mediated signaling pathway // negative regulation of NF-kappaB transcription…	GO:0005634 // GO:0005634 // GO:0005737 // GO:0005737 // GO:0005634 // GO:0005737	nucleus // nucleus // cytoplasm // cytoplasm // nucleus // cytoplasm	GO:0000166 // GO:0000287 // GO:0000287 // GO:0004672 // GO:0004674 // GO:0004674 // GO:0005524 // GO:0005524 // GO:0016301 // GO:0016740 // GO:0016772 // GO:0042803 // GO:0046982 // GO:0000287 // GO:0004672 // GO:0004674 // GO:0005524 // GO:0042803 // GO:0046982	nucleotide binding // magnesium ion binding // magnesium ion binding // protein kinase activity // protein serine/threonine kinase activity // protein serine/threonine kinase activity // ATP binding // ATP binding // kinase activity // transferase activity // transferase activity, transferring phosphorus-containing groups // protein homodimerization activity // protein heterodimerization activity…	---	---
17204691	4.71628	3.66208	-1.0542	1	---	---	---	---	---	---	---	---	---	---	---	---
17496514	7.71472	6.66102	-1.0537	1	Mvp	AK019080	GenBank	0	GO:0008283 // GO:0023057 // GO:0031953 // GO:0038127 // GO:0061099 // GO:0072376 // GO:0023057 // GO:0031953 // GO:0038127 // GO:0061099	cell proliferation // negative regulation of signaling // negative regulation of protein autophosphorylation // ERBB signaling pathway // negative regulation of protein tyrosine kinase activity // protein activation cascade // negative regulation of signaling // negative regulation of protein autophosphorylation // ERBB signaling pathway // negative regulation of protein tyrosine kinase activity	GO:0005634 // GO:0005737 // GO:0005856 // GO:0030529 // GO:0048471 // GO:0070062 // GO:0005634 // GO:0005737 // GO:0005856 // GO:0048471 // GO:0070062	nucleus // cytoplasm // cytoskeleton // ribonucleoprotein complex // perinuclear region of cytoplasm // extracellular vesicular exosome // nucleus // cytoplasm // cytoskeleton // perinuclear region of cytoplasm // extracellular vesicular exosome	GO:0019901 // GO:0019903 // GO:0019901 // GO:0019903	protein kinase binding // protein phosphatase binding // protein kinase binding // protein phosphatase binding	---	---
17207565	4.55104	3.49753	-1.05351	1	---	---	---	---	---	---	---	---	---	---	---	---
17204045	2.95104	1.89755	-1.05349	1	---	---	---	---	---	---	---	---	---	---	---	---
17366992	5.93678	4.88411	-1.05266	1	Il2ra	AK037369	GenBank	0	GO:0002437 // GO:0006924 // GO:0007219 // GO:0038110 // GO:0042102 // GO:0042104 // GO:0042130 // GO:0043029 // GO:0043065 // GO:0045582 // GO:0046013 // GO:0050672 // GO:0050687 // GO:0050728 // GO:0050777	inflammatory response to antigenic stimulus // activation-induced cell death of T cells // Notch signaling pathway // interleukin-2-mediated signaling pathway // positive regulation of T cell proliferation // positive regulation of activated T cell proliferation // negative regulation of T cell proliferation // T cell homeostasis // positive regulation of apoptotic process // positive regulation …	GO:0009897 // GO:0009986 // GO:0016020 // GO:0016021	external side of plasma membrane // cell surface // membrane // integral to membrane	GO:0004911 // GO:0004911 // GO:0005515 // GO:0008144 // GO:0019976	interleukin-2 receptor activity // interleukin-2 receptor activity // protein binding // drug binding // interleukin-2 binding	GenMAPP	Inflammatory_Response_Pathway
17200497	5.17094	4.11996	-1.05099	1	---	---	---	---	---	---	---	---	---	---	---	---
17251001	5.02412	3.97328	-1.05083	1	Myh2	BC008538	GenBank	0	GO:0001778 // GO:0006936 // GO:0014823	plasma membrane repair // muscle contraction // response to activity	GO:0005634 // GO:0005730 // GO:0005794 // GO:0005826 // GO:0005859 // GO:0005925 // GO:0016459 // GO:0030016 // GO:0030016 // GO:0031672 // GO:0043234 // GO:0005859 // GO:0005634 // GO:0005730 // GO:0005925 // GO:0030016 // GO:0043234	nucleus // nucleolus // Golgi apparatus // actomyosin contractile ring // muscle myosin complex // focal adhesion // myosin complex // myofibril // myofibril // A band // protein complex // muscle myosin complex // nucleus // nucleolus // focal adhesion // myofibril // protein complex	GO:0000166 // GO:0003779 // GO:0005524 // GO:0003774 // GO:0051015	nucleotide binding // actin binding // ATP binding // motor activity // actin filament binding	---	---
17200289	2.36876	1.31798	-1.05077	1	---	---	---	---	---	---	---	---	---	---	---	---
17205835	5.79104	4.74052	-1.05052	1	---	---	---	---	---	---	---	---	---	---	---	---
17206939	2.46878	1.41967	-1.04911	1	---	---	---	---	---	---	---	---	---	---	---	---
17514424	7.33423	6.28568	-1.04855	1	Casp1	AK132826	GenBank	0	GO:0001666 // GO:0001666 // GO:0001774 // GO:0006508 // GO:0006915 // GO:0006917 // GO:0006917 // GO:0007520 // GO:0007613 // GO:0008219 // GO:0014070 // GO:0016485 // GO:0016485 // GO:0032496 // GO:0032496 // GO:0032611 // GO:0033198 // GO:0042493 // GO:0042981 // GO:0043065 // GO:0043123 // GO:0046010 // GO:0050715 // GO:0050715 // GO:0050717 // GO:0050718 // GO:0050718 // GO:0051882 // GO:0060…	response to hypoxia // response to hypoxia // microglial cell activation // proteolysis // apoptotic process // induction of apoptosis // induction of apoptosis // myoblast fusion // memory // cell death // response to organic cyclic compound // protein processing // protein processing // response to lipopolysaccharide // response to lipopolysaccharide // interleukin-1 beta production // response…	GO:0005576 // GO:0005622 // GO:0005634 // GO:0005737 // GO:0005737 // GO:0043005 // GO:0043234 // GO:0072557 // GO:0072558 // GO:0072559 // GO:0097169 // GO:0005737 // GO:0005829 // GO:0072558 // GO:0072558 // GO:0072559 // GO:0072559 // GO:0097169 // GO:0097169	extracellular region // intracellular // nucleus // cytoplasm // cytoplasm // neuron projection // protein complex // IPAF inflammasome complex // NLRP1 inflammasome complex // NLRP3 inflammasome complex // AIM2 inflammasome complex // cytoplasm // cytosol // NLRP1 inflammasome complex // NLRP1 inflammasome complex // NLRP3 inflammasome complex // NLRP3 inflammasome complex // AIM2 inflammasome c…	GO:0004197 // GO:0005515 // GO:0008233 // GO:0008234 // GO:0016787 // GO:0097110 // GO:0008233	cysteine-type endopeptidase activity // protein binding // peptidase activity // cysteine-type peptidase activity // hydrolase activity // scaffold protein binding // peptidase activity	GenMAPP // GenMAPP	Apoptosis // Apoptosis_KEGG
17233646	8.90948	7.86197	-1.04751	1	---	n266710	NONCODE	0	---	---	---	---	---	---	---	---
17202701	3.82639	2.77896	-1.04743	1	---	---	---	---	---	---	---	---	---	---	---	---
17202209	5.10978	4.06287	-1.04691	1	---	---	---	---	---	---	---	---	---	---	---	---
17207987	3.79743	2.75056	-1.04686	1	---	---	---	---	---	---	---	---	---	---	---	---
17464626	7.13457	6.08849	-1.04608	1	Pon3	AK076090	GenBank	0	GO:0010124 // GO:0019439 // GO:0046226 // GO:0046395 // GO:0010124 // GO:0019439 // GO:0046226 // GO:0046395	phenylacetate catabolic process // aromatic compound catabolic process // coumarin catabolic process // carboxylic acid catabolic process // phenylacetate catabolic process // aromatic compound catabolic process // coumarin catabolic process // carboxylic acid catabolic process	GO:0005576 // GO:0005615 // GO:0043231 // GO:0005615 // GO:0043231	extracellular region // extracellular space // intracellular membrane-bounded organelle // extracellular space // intracellular membrane-bounded organelle	GO:0004063 // GO:0004064 // GO:0016787 // GO:0018733 // GO:0042803 // GO:0046872 // GO:0047856 // GO:0004064 // GO:0018733 // GO:0042803 // GO:0047856	aryldialkylphosphatase activity // arylesterase activity // hydrolase activity // 3,4-dihydrocoumarin hydrolase activity // protein homodimerization activity // metal ion binding // dihydrocoumarin hydrolase activity // arylesterase activity // 3,4-dihydrocoumarin hydrolase activity // protein homodimerization activity // dihydrocoumarin hydrolase activity	---	---
17204773	5.4098	4.36476	-1.04504	1	---	---	---	---	---	---	---	---	---	---	---	---
17204241	4.41184	3.36709	-1.04475	1	---	---	---	---	---	---	---	---	---	---	---	---
17202023	4.07484	3.03079	-1.04404	1	---	---	---	---	---	---	---	---	---	---	---	---
17210547	2.54062	1.49683	-1.04379	1	---	---	---	---	---	---	---	---	---	---	---	---
17203853	3.77243	2.72871	-1.04372	1	---	---	---	---	---	---	---	---	---	---	---	---
17304523	6.85617	5.81293	-1.04324	1	---	n293972	NONCODE	0	---	---	---	---	---	---	---	---
17216775	3.77982	2.73683	-1.04299	1	---	ENSMUST00000175405	ENSEMBL	0	---	---	---	---	---	---	---	---
17203515	4.29228	3.24963	-1.04265	1	---	---	---	---	---	---	---	---	---	---	---	---
17309981	6.94933	5.90711	-1.04222	1	---	n292067	NONCODE	0	---	---	---	---	---	---	---	---
17208457	5.23045	4.1887	-1.04174	1	---	---	---	---	---	---	---	---	---	---	---	---
17205309	3.09177	2.05147	-1.0403	1	---	---	---	---	---	---	---	---	---	---	---	---
17200915	3.56869	2.52869	-1.03999	1	---	---	---	---	---	---	---	---	---	---	---	---
17259907	8.51992	7.48002	-1.0399	1	Tcn2	AK133707	GenBank	0	GO:0006810 // GO:0006811 // GO:0006824 // GO:0009235 // GO:0015889 // GO:0009235	transport // ion transport // cobalt ion transport // cobalamin metabolic process // cobalamin transport // cobalamin metabolic process	GO:0005576 // GO:0005615	extracellular region // extracellular space	GO:0031419 // GO:0046872 // GO:0031419 // GO:0031419 // GO:0031419	cobalamin binding // metal ion binding // cobalamin binding // cobalamin binding // cobalamin binding	---	---
17309644	5.72981	4.69146	-1.03835	1	Gpr18	AK156039	GenBank	0	GO:0007165 // GO:0007186	signal transduction // G-protein coupled receptor signaling pathway	GO:0005886 // GO:0016020 // GO:0016021	plasma membrane // membrane // integral to membrane	GO:0004871 // GO:0004930 // GO:0045028	signal transducer activity // G-protein coupled receptor activity // G-protein coupled purinergic nucleotide receptor activity	---	---
17372751	3.99181	2.95553	-1.03628	1	Olfr1008	NM_146866	RefSeq	0	GO:0007165 // GO:0007186 // GO:0007608 // GO:0050896 // GO:0007186 // GO:0007186 // GO:0007608 // GO:0007608 // GO:0050911 // GO:0050911	signal transduction // G-protein coupled receptor signaling pathway // sensory perception of smell // response to stimulus // G-protein coupled receptor signaling pathway // G-protein coupled receptor signaling pathway // sensory perception of smell // sensory perception of smell // detection of chemical stimulus involved in sensory perception of smell // detection of chemical stimulus involved i…	GO:0005886 // GO:0016020 // GO:0016021 // GO:0016021 // GO:0016021	plasma membrane // membrane // integral to membrane // integral to membrane // integral to membrane	GO:0004871 // GO:0004930 // GO:0004984 // GO:0004984 // GO:0004984	signal transducer activity // G-protein coupled receptor activity // olfactory receptor activity // olfactory receptor activity // olfactory receptor activity	---	---
17285680	5.73862	4.70362	-1.03501	1	Hist1h3h	NM_178206	RefSeq	0	GO:0006334 // GO:0060968	nucleosome assembly // regulation of gene silencing	GO:0000786 // GO:0005634 // GO:0005654 // GO:0005694	nucleosome // nucleus // nucleoplasm // chromosome	GO:0003677 // GO:0005515 // GO:0046982	DNA binding // protein binding // protein heterodimerization activity	---	---
17200805	2.3025	1.26821	-1.03429	1	---	---	---	---	---	---	---	---	---	---	---	---
17207697	2.4106	1.37662	-1.03398	1	---	---	---	---	---	---	---	---	---	---	---	---
17201087	4.04803	3.0141	-1.03393	1	---	---	---	---	---	---	---	---	---	---	---	---
17431181	9.4745	8.44098	-1.03351	1	Sh3bgrl3	AK003431	GenBank	0	GO:0045454 // GO:0055114 // GO:0008150	cell redox homeostasis // oxidation-reduction process // biological_process	GO:0005634 // GO:0005737 // GO:0005737	nucleus // cytoplasm // cytoplasm	GO:0009055 // GO:0015035 // GO:0003674	electron carrier activity // protein disulfide oxidoreductase activity // molecular_function	---	---
17366910	3.06967	2.03636	-1.03331	1	---	ENSMUST00000175220	ENSEMBL	0	---	---	---	---	---	---	---	---
17200027	5.68792	4.65517	-1.03275	1	---	---	---	---	---	---	---	---	---	---	---	---
17205627	3.77206	2.73953	-1.03253	1	---	---	---	---	---	---	---	---	---	---	---	---
17487457	6.672	5.63991	-1.03209	1	Bcl3	AK155016	GenBank	0	GO:0000060 // GO:0002268 // GO:0002315 // GO:0002455 // GO:0002467 // GO:0006351 // GO:0006355 // GO:0006974 // GO:0007249 // GO:0009615 // GO:0010225 // GO:0019730 // GO:0030198 // GO:0030330 // GO:0032729 // GO:0042088 // GO:0042536 // GO:0042742 // GO:0042771 // GO:0042832 // GO:0042981 // GO:0043066 // GO:0043066 // GO:0043066 // GO:0045064 // GO:0045082 // GO:0045415 // GO:0045727 // GO:0045…	protein import into nucleus, translocation // follicular dendritic cell differentiation // marginal zone B cell differentiation // humoral immune response mediated by circulating immunoglobulin // germinal center formation // transcription, DNA-dependent // regulation of transcription, DNA-dependent // response to DNA damage stimulus // I-kappaB kinase/NF-kappaB cascade // response to virus // re…	GO:0005634 // GO:0005737 // GO:0032996 // GO:0033257 // GO:0043234 // GO:0005634 // GO:0005737 // GO:0032996 // GO:0033257 // GO:0043234 // GO:0048471	nucleus // cytoplasm // Bcl3-Bcl10 complex // Bcl3/NF-kappaB2 complex // protein complex // nucleus // cytoplasm // Bcl3-Bcl10 complex // Bcl3/NF-kappaB2 complex // protein complex // perinuclear region of cytoplasm	GO:0003677 // GO:0003700 // GO:0005515 // GO:0008134 // GO:0008134	DNA binding // sequence-specific DNA binding transcription factor activity // protein binding // transcription factor binding // transcription factor binding	---	---
17201407	4.35054	3.31871	-1.03183	1	---	---	---	---	---	---	---	---	---	---	---	---
17490274	4.62723	3.59577	-1.03146	1	Spib	BC141118	GenBank	0	GO:0006351 // GO:0006355 // GO:0030225 // GO:0006355	transcription, DNA-dependent // regulation of transcription, DNA-dependent // macrophage differentiation // regulation of transcription, DNA-dependent	GO:0005634 // GO:0005667 // GO:0015630 // GO:0015630	nucleus // transcription factor complex // microtubule cytoskeleton // microtubule cytoskeleton	GO:0003677 // GO:0003700 // GO:0043565 // GO:0003700	DNA binding // sequence-specific DNA binding transcription factor activity // sequence-specific DNA binding // sequence-specific DNA binding transcription factor activity	---	---
17292775	6.36454	5.33469	-1.02985	1	Hk3	AK140444	GenBank	0	GO:0001678 // GO:0005975 // GO:0006096 // GO:0008152 // GO:0016310 // GO:0046835 // GO:0001678 // GO:0006096 // GO:0006096 // GO:0051156 // GO:0019318	cellular glucose homeostasis // carbohydrate metabolic process // glycolysis // metabolic process // phosphorylation // carbohydrate phosphorylation // cellular glucose homeostasis // glycolysis // glycolysis // glucose 6-phosphate metabolic process // hexose metabolic process	GO:0005739 // GO:0005829 // GO:0043234 // GO:0005829	mitochondrion // cytosol // protein complex // cytosol	GO:0000166 // GO:0003824 // GO:0004340 // GO:0004396 // GO:0005524 // GO:0008865 // GO:0016301 // GO:0016740 // GO:0016773 // GO:0019158 // GO:0019899 // GO:0042562 // GO:0004340 // GO:0004396 // GO:0008865 // GO:0019158	nucleotide binding // catalytic activity // glucokinase activity // hexokinase activity // ATP binding // fructokinase activity // kinase activity // transferase activity // phosphotransferase activity, alcohol group as acceptor // mannokinase activity // enzyme binding // hormone binding // glucokinase activity // hexokinase activity // fructokinase activity // mannokinase activity	---	---
17206789	3.24865	2.21938	-1.02926	1	---	---	---	---	---	---	---	---	---	---	---	---
17407507	3.54325	2.51505	-1.0282	1	Tdpoz2	NM_001007222	RefSeq	0	---	---	---	---	---	---	---	---
17200385	4.74773	3.72056	-1.02717	1	---	---	---	---	---	---	---	---	---	---	---	---
17210619	3.60114	2.57458	-1.02656	1	---	---	---	---	---	---	---	---	---	---	---	---
17448389	5.62306	4.59674	-1.02632	1	Rbm47	AK035620	GenBank	0	GO:0008150	biological_process	GO:0005634 // GO:0005575	nucleus // cellular_component	GO:0000166 // GO:0003676 // GO:0003723 // GO:0003674	nucleotide binding // nucleic acid binding // RNA binding // molecular_function	GenMAPP	mRNA_processing_binding_Reactome
17204811	2.71892	1.693	-1.02592	1	---	---	---	---	---	---	---	---	---	---	---	---
17206855	2.99165	1.96632	-1.02533	1	---	---	---	---	---	---	---	---	---	---	---	---
17208721	2.24143	1.21843	-1.023	1	---	---	---	---	---	---	---	---	---	---	---	---
17201339	4.19346	3.17153	-1.02193	1	---	---	---	---	---	---	---	---	---	---	---	---
17200021	5.57932	4.55809	-1.02123	1	---	---	---	---	---	---	---	---	---	---	---	---
17210375	2.90212	1.88226	-1.01986	1	---	---	---	---	---	---	---	---	---	---	---	---
17317799	2.58144	1.56204	-1.0194	1	---	ENSMUST00000179578	ENSEMBL	0	---	---	---	---	---	---	---	---
17275873	5.49628	4.47906	-1.01722	1	n-R5s61	ENSMUST00000122711	ENSEMBL	0	---	---	---	---	---	---	---	---
17205229	4.24469	3.22778	-1.01691	1	---	---	---	---	---	---	---	---	---	---	---	---
17209419	4.24469	3.22778	-1.01691	1	---	---	---	---	---	---	---	---	---	---	---	---
17205613	5.54743	4.5315	-1.01593	1	---	---	---	---	---	---	---	---	---	---	---	---
17204319	4.70669	3.69087	-1.01582	1	---	---	---	---	---	---	---	---	---	---	---	---
17202797	4.12689	3.11197	-1.01492	1	---	---	---	---	---	---	---	---	---	---	---	---
17337927	6.34927	5.33467	-1.0146	1	---	n265076	NONCODE	0	---	---	---	---	---	---	---	---
17280788	2.94455	1.93043	-1.01411	1	---	ENSMUST00000158281	ENSEMBL	0	---	---	---	---	---	---	---	---
17206251	5.61068	4.59674	-1.01394	1	---	---	---	---	---	---	---	---	---	---	---	---
17439365	6.13584	5.12238	-1.01346	1	---	ENSMUST00000083912	ENSEMBL	0	---	---	---	---	---	---	---	---
17208483	1.97421	0.961225	-1.01298	1	---	---	---	---	---	---	---	---	---	---	---	---
17205629	3.84146	2.82891	-1.01255	1	---	---	---	---	---	---	---	---	---	---	---	---
17516689	2.38757	1.37578	-1.01179	1	---	ENSMUST00000116708	ENSEMBL	0	---	---	---	---	---	---	---	---
17200461	5.21286	4.20195	-1.01092	1	---	---	---	---	---	---	---	---	---	---	---	---
17231859	9.07879	8.06894	-1.00985	1	Ifngr1	AK087525	GenBank	0	---	---	GO:0005783 // GO:0014069 // GO:0016020 // GO:0016021 // GO:0030425 // GO:0031982	endoplasmic reticulum // postsynaptic density // membrane // integral to membrane // dendrite // vesicle	GO:0019955	cytokine binding	---	---
17418916	8.4118	7.40256	-1.00924	1	Rnf19b	AK015966	GenBank	0	GO:0042267 // GO:0072643 // GO:0016567	natural killer cell mediated cytotoxicity // interferon-gamma secretion // protein ubiquitination	GO:0016020 // GO:0016021 // GO:0044194	membrane // integral to membrane // cytolytic granule	GO:0008270 // GO:0016874 // GO:0046872	zinc ion binding // ligase activity // metal ion binding	---	---
17407138	8.19572	7.18728	-1.00845	1	Il6ra	AK020663	GenBank	0	GO:0008284 // GO:0010536 // GO:0016049 // GO:0019221 // GO:0031018 // GO:0032722 // GO:0032755 // GO:0032966 // GO:0034097 // GO:0042517 // GO:0043066 // GO:0043410 // GO:0046427 // GO:0048661 // GO:0050731 // GO:0070102 // GO:0070102 // GO:0070120 // GO:0008284 // GO:0010536 // GO:0019221 // GO:0032717 // GO:0032722 // GO:0032755 // GO:0032966 // GO:0034097 // GO:0042517 // GO:0043410 // GO:0048…	positive regulation of cell proliferation // positive regulation of activation of Janus kinase activity // cell growth // cytokine-mediated signaling pathway // endocrine pancreas development // positive regulation of chemokine production // positive regulation of interleukin-6 production // negative regulation of collagen biosynthetic process // response to cytokine stimulus // positive regulati…	GO:0005576 // GO:0005615 // GO:0005896 // GO:0009986 // GO:0016020 // GO:0016021 // GO:0016324 // GO:0032809 // GO:0005576 // GO:0005615 // GO:0005896 // GO:0016324	extracellular region // extracellular space // interleukin-6 receptor complex // cell surface // membrane // integral to membrane // apical plasma membrane // neuronal cell body membrane // extracellular region // extracellular space // interleukin-6 receptor complex // apical plasma membrane	GO:0004896 // GO:0004897 // GO:0004915 // GO:0004915 // GO:0005138 // GO:0019899 // GO:0019981 // GO:0019981 // GO:0042803 // GO:0070119 // GO:0004897 // GO:0004915 // GO:0005138 // GO:0019899 // GO:0019981 // GO:0042803 // GO:0070119	cytokine receptor activity // ciliary neurotrophic factor receptor activity // interleukin-6 receptor activity // interleukin-6 receptor activity // interleukin-6 receptor binding // enzyme binding // interleukin-6 binding // interleukin-6 binding // protein homodimerization activity // ciliary neurotrophic factor binding // ciliary neurotrophic factor receptor activity // interleukin-6 receptor …	---	---
17207085	3.09807	2.09079	-1.00728	1	---	---	---	---	---	---	---	---	---	---	---	---
17210661	2.80407	1.7981	-1.00597	1	---	---	---	---	---	---	---	---	---	---	---	---
17203183	4.68076	3.67484	-1.00592	1	---	---	---	---	---	---	---	---	---	---	---	---
17421981	5.80117	4.79606	-1.00511	1	Tnfrsf9	AK019885	GenBank	0	GO:0042127 // GO:0070207 // GO:2001180 // GO:2001183	regulation of cell proliferation // protein homotrimerization // negative regulation of interleukin-10 secretion // negative regulation of interleukin-12 secretion	GO:0005615 // GO:0009897 // GO:0016020 // GO:0016021	extracellular space // external side of plasma membrane // membrane // integral to membrane	GO:0004872 // GO:0019955	receptor activity // cytokine binding	---	---
17202755	3.75694	2.75219	-1.00474	1	---	---	---	---	---	---	---	---	---	---	---	---
17505995	7.53635	6.53185	-1.0045	1	Plcg2	AK142173	GenBank	0	GO:0002316 // GO:0006629 // GO:0006661 // GO:0007165 // GO:0007204 // GO:0008152 // GO:0009395 // GO:0010468 // GO:0016042 // GO:0030183 // GO:0032026 // GO:0032237 // GO:0032496 // GO:0032959 // GO:0033198 // GO:0035556 // GO:0043069 // GO:0050852 // GO:0050853 // GO:0051209 // GO:0051209 // GO:0006661 // GO:0006661	follicular B cell differentiation // lipid metabolic process // phosphatidylinositol biosynthetic process // signal transduction // elevation of cytosolic calcium ion concentration // metabolic process // phospholipid catabolic process // regulation of gene expression // lipid catabolic process // B cell differentiation // response to magnesium ion // activation of store-operated calcium channel …	GO:0005829 // GO:0005886 // GO:0016020 // GO:0005886 // GO:0005886	cytosol // plasma membrane // membrane // plasma membrane // plasma membrane	GO:0004435 // GO:0004629 // GO:0004871 // GO:0005515 // GO:0005543 // GO:0008081 // GO:0016787 // GO:0004435 // GO:0004435	phosphatidylinositol phospholipase C activity // phospholipase C activity // signal transducer activity // protein binding // phospholipid binding // phosphoric diester hydrolase activity // hydrolase activity // phosphatidylinositol phospholipase C activity // phosphatidylinositol phospholipase C activity	GenMAPP	Smooth_muscle_contraction
17204047	4.01632	3.01185	-1.00447	1	---	---	---	---	---	---	---	---	---	---	---	---
17306344	7.01566	6.0119	-1.00376	1	Slc7a7	AK150950	GenBank	0	GO:0003333 // GO:0006810 // GO:0006865	amino acid transmembrane transport // transport // amino acid transport	GO:0005886 // GO:0016020 // GO:0016021 // GO:0016323	plasma membrane // membrane // integral to membrane // basolateral plasma membrane	GO:0015171	amino acid transmembrane transporter activity	---	---
17207469	4.63915	3.63552	-1.00363	1	---	---	---	---	---	---	---	---	---	---	---	---
17206363	4.57816	3.57454	-1.00363	1	---	---	---	---	---	---	---	---	---	---	---	---
17202947	4.03872	3.03546	-1.00327	1	---	---	---	---	---	---	---	---	---	---	---	---
17201689	3.94436	2.94159	-1.00277	1	---	---	---	---	---	---	---	---	---	---	---	---
17408470	5.57061	4.56793	-1.00268	1	Cd101	NM_001099332	RefSeq	0	GO:0008150	biological_process	GO:0016020 // GO:0016021 // GO:0005575	membrane // integral to membrane // cellular_component	GO:0003674	molecular_function	---	---
17206587	2.49847	1.49683	-1.00164	1	---	---	---	---	---	---	---	---	---	---	---	---
17207005	4.21926	3.21773	-1.00152	1	---	---	---	---	---	---	---	---	---	---	---	---
17475200	7.3267	6.32547	-1.00123	1	---	---	---	---	---	---	---	---	---	---	---	---
17281219	8.55517	7.55419	-1.00098	1	Nfkbia	AK089215	GenBank	0	GO:0000060 // GO:0007253 // GO:0010745 // GO:0010875 // GO:0010888 // GO:0031663 // GO:0032088 // GO:0032270 // GO:0032495 // GO:0032496 // GO:0034142 // GO:0042127 // GO:0042994 // GO:0043330 // GO:0045638 // GO:0045746 // GO:0045893 // GO:0045944 // GO:0070427 // GO:0070431 // GO:0007253 // GO:0010745 // GO:0010875 // GO:0010888 // GO:0032088 // GO:0032270 // GO:0042994 // GO:0045944	protein import into nucleus, translocation // cytoplasmic sequestering of NF-kappaB // negative regulation of macrophage derived foam cell differentiation // positive regulation of cholesterol efflux // negative regulation of lipid storage // lipopolysaccharide-mediated signaling pathway // negative regulation of NF-kappaB transcription factor activity // positive regulation of cellular protein m…	GO:0005634 // GO:0005634 // GO:0005737 // GO:0005737 // GO:0005829 // GO:0005829 // GO:0005886 // GO:0043234 // GO:0005634 // GO:0005737 // GO:0005829 // GO:0005886 // GO:0043234	nucleus // nucleus // cytoplasm // cytoplasm // cytosol // cytosol // plasma membrane // protein complex // nucleus // cytoplasm // cytosol // plasma membrane // protein complex	GO:0005515 // GO:0008139 // GO:0019899 // GO:0031072 // GO:0031625 // GO:0032403 // GO:0042802 // GO:0051059 // GO:0008139 // GO:0019899 // GO:0031072 // GO:0031625 // GO:0032403 // GO:0042802 // GO:0051059	protein binding // nuclear localization sequence binding // enzyme binding // heat shock protein binding // ubiquitin protein ligase binding // protein complex binding // identical protein binding // NF-kappaB binding // nuclear localization sequence binding // enzyme binding // heat shock protein binding // ubiquitin protein ligase binding // protein complex binding // identical protein binding …	GenMAPP // GenMAPP // GenMAPP	Apoptosis // Apoptosis_GenMAPP // Apoptosis_KEGG
17463589	2.68614	1.6852	-1.00094	1	---	---	---	---	---	---	---	---	---	---	---	---
17300243	3.75725	2.75639	-1.00086	1	---	X02930	GenBank	0	---	---	---	---	---	---	---	---
17208493	4.97813	3.97801	-1.00012	1	---	---	---	---	---	---	---	---	---	---	---	---
17286587	10.6511	9.65126	-0.999846	0	Ly86	AK027929	GenBank	0	GO:0006954 // GO:0031666 // GO:0031666 // GO:0031666 // GO:0045087 // GO:0031666 // GO:0031666	inflammatory response // positive regulation of lipopolysaccharide-mediated signaling pathway // positive regulation of lipopolysaccharide-mediated signaling pathway // positive regulation of lipopolysaccharide-mediated signaling pathway // innate immune response // positive regulation of lipopolysaccharide-mediated signaling pathway // positive regulation of lipopolysaccharide-mediated signaling…	GO:0005576 // GO:0005615	extracellular region // extracellular space	---	---	---	---
17202655	5.40454	4.40481	-0.999736	0	---	---	---	---	---	---	---	---	---	---	---	---
17400375	12.3886	11.3897	-0.99886	0	Ctss	AK028366	GenBank	0	GO:0006508 // GO:0008152 // GO:0045453 // GO:0051930 // GO:0002250 // GO:0006508 // GO:0097067	proteolysis // metabolic process // bone resorption // regulation of sensory perception of pain // adaptive immune response // proteolysis // cellular response to thyroid hormone stimulus	GO:0005764 // GO:0005764 // GO:0009986 // GO:0016020 // GO:0043231 // GO:0043231 // GO:0005764 // GO:0031905	lysosome // lysosome // cell surface // membrane // intracellular membrane-bounded organelle // intracellular membrane-bounded organelle // lysosome // early endosome lumen	GO:0008233 // GO:0008234 // GO:0016787 // GO:0008233 // GO:0008234	peptidase activity // cysteine-type peptidase activity // hydrolase activity // peptidase activity // cysteine-type peptidase activity	---	---
17271776	6.07712	5.07828	-0.998835	0	---	n266547	NONCODE	0	---	---	---	---	---	---	---	---
17497718	9.96313	8.96505	-0.998077	0	Ifitm3	AK003407	GenBank	0	GO:0008285 // GO:0009607 // GO:0009615 // GO:0009615 // GO:0034341 // GO:0035455 // GO:0035456 // GO:0045071 // GO:0045087 // GO:0046597 // GO:0046597 // GO:0051607 // GO:0051607 // GO:0060337 // GO:0051607	negative regulation of cell proliferation // response to biotic stimulus // response to virus // response to virus // response to interferon-gamma // response to interferon-alpha // response to interferon-beta // negative regulation of viral genome replication // innate immune response // negative regulation of viral entry into host cell // negative regulation of viral entry into host cell // def…	GO:0005764 // GO:0005768 // GO:0005783 // GO:0005886 // GO:0016020 // GO:0016021 // GO:0016023 // GO:0005765 // GO:0031902	lysosome // endosome // endoplasmic reticulum // plasma membrane // membrane // integral to membrane // cytoplasmic membrane-bounded vesicle // lysosomal membrane // late endosome membrane	---	---	---	---
17366314	6.26797	5.27077	-0.997204	0	LOC100038987	XR_141508	RefSeq	0	---	---	---	---	---	---	---	---
17201069	4.36067	3.36579	-0.994878	0	---	---	---	---	---	---	---	---	---	---	---	---
17265386	5.51955	4.52514	-0.994417	0	Scimp	AK138818	GenBank	0	GO:0070374 // GO:0070374 // GO:0070374	positive regulation of ERK1 and ERK2 cascade // positive regulation of ERK1 and ERK2 cascade // positive regulation of ERK1 and ERK2 cascade	GO:0001772 // GO:0016020 // GO:0016021 // GO:0031256 // GO:0031259 // GO:0044425 // GO:0097197 // GO:0001772 // GO:0001772 // GO:0016020 // GO:0016020 // GO:0031256 // GO:0031256 // GO:0031259 // GO:0031259 // GO:0097197 // GO:0097197	immunological synapse // membrane // integral to membrane // leading edge membrane // uropod membrane // membrane part // tetraspanin-enriched microdomain // immunological synapse // immunological synapse // membrane // membrane // leading edge membrane // leading edge membrane // uropod membrane // uropod membrane // tetraspanin-enriched microdomain // tetraspanin-enriched microdomain	GO:0005515	protein binding	---	---
17202329	3.32637	2.33238	-0.993995	0	---	---	---	---	---	---	---	---	---	---	---	---
17201519	4.48247	3.49033	-0.992146	0	---	---	---	---	---	---	---	---	---	---	---	---
17206049	4.87672	3.88503	-0.991687	0	---	---	---	---	---	---	---	---	---	---	---	---
17399995	8.76463	7.77608	-0.98855	0	S100a11	AK002490	GenBank	0	GO:0007283	spermatogenesis	GO:0001726 // GO:0005634 // GO:0005737 // GO:0005737 // GO:0001726 // GO:0005634 // GO:0005737	ruffle // nucleus // cytoplasm // cytoplasm // ruffle // nucleus // cytoplasm	GO:0005509 // GO:0042803 // GO:0044548 // GO:0046872 // GO:0048306 // GO:0042803 // GO:0044548 // GO:0048306	calcium ion binding // protein homodimerization activity // S100 protein binding // metal ion binding // calcium-dependent protein binding // protein homodimerization activity // S100 protein binding // calcium-dependent protein binding	---	---
17339821	4.19871	3.21137	-0.987335	0	---	GENSCAN00000034021	ENSEMBL	0	---	---	---	---	---	---	---	---
17258842	9.80407	8.82029	-0.98378	0	---	AK089424	GenBank	0	GO:0006605	protein targeting	GO:0008021 // GO:0016020 // GO:0016021 // GO:0016023 // GO:0031410	synaptic vesicle // membrane // integral to membrane // cytoplasmic membrane-bounded vesicle // cytoplasmic vesicle	---	---	---	---
17206385	4.03872	3.05506	-0.983661	0	---	---	---	---	---	---	---	---	---	---	---	---
17372744	2.67598	1.69273	-0.983254	0	Olfr996	BC120782	GenBank	0	GO:0007165 // GO:0007186 // GO:0007186 // GO:0007608 // GO:0050896 // GO:0007186 // GO:0007608 // GO:0007608 // GO:0050911 // GO:0050911	signal transduction // G-protein coupled receptor signaling pathway // G-protein coupled receptor signaling pathway // sensory perception of smell // response to stimulus // G-protein coupled receptor signaling pathway // sensory perception of smell // sensory perception of smell // detection of chemical stimulus involved in sensory perception of smell // detection of chemical stimulus involved i…	GO:0005886 // GO:0016020 // GO:0016021 // GO:0016021 // GO:0016021	plasma membrane // membrane // integral to membrane // integral to membrane // integral to membrane	GO:0004871 // GO:0004930 // GO:0004984 // GO:0004984 // GO:0004984	signal transducer activity // G-protein coupled receptor activity // olfactory receptor activity // olfactory receptor activity // olfactory receptor activity	---	---
17344289	6.80367	5.82095	-0.982721	0	Aif1	AK006184	GenBank	0	GO:0001774 // GO:0001934 // GO:0006911 // GO:0010629 // GO:0014739 // GO:0016601 // GO:0030041 // GO:0030335 // GO:0042102 // GO:0043066 // GO:0045429 // GO:0048661 // GO:0048662 // GO:0051017 // GO:0051017 // GO:0071672 // GO:0071673 // GO:0090026 // GO:0097178 // GO:0097178 // GO:1900087 // GO:2000406 // GO:0006954 // GO:0030041 // GO:0030041 // GO:0042102 // GO:0042102 // GO:0048661 // GO:0048…	microglial cell activation // positive regulation of protein phosphorylation // phagocytosis, engulfment // negative regulation of gene expression // positive regulation of muscle hyperplasia // Rac protein signal transduction // actin filament polymerization // positive regulation of cell migration // positive regulation of T cell proliferation // negative regulation of apoptotic process // posi…	GO:0001726 // GO:0001891 // GO:0005634 // GO:0005634 // GO:0005737 // GO:0005737 // GO:0005829 // GO:0005856 // GO:0005884 // GO:0005884 // GO:0005886 // GO:0016020 // GO:0030027 // GO:0030027 // GO:0032587 // GO:0032587 // GO:0042995 // GO:0043204 // GO:0048471 // GO:0005737 // GO:0005829 // GO:0005829 // GO:0005884 // GO:0005884 // GO:0032587 // GO:0032587 // GO:0042995 // GO:0048471	ruffle // phagocytic cup // nucleus // nucleus // cytoplasm // cytoplasm // cytosol // cytoskeleton // actin filament // actin filament // plasma membrane // membrane // lamellipodium // lamellipodium // ruffle membrane // ruffle membrane // cell projection // perikaryon // perinuclear region of cytoplasm // cytoplasm // cytosol // cytosol // actin filament // actin filament // ruffle membrane //…	GO:0003779 // GO:0005509 // GO:0005515 // GO:0046872 // GO:0051015 // GO:0005509 // GO:0051015 // GO:0051015	actin binding // calcium ion binding // protein binding // metal ion binding // actin filament binding // calcium ion binding // actin filament binding // actin filament binding	---	---
17207383	2.61185	1.62935	-0.982501	0	---	---	---	---	---	---	---	---	---	---	---	---
17449084	10.5877	9.60605	-0.981608	0	Igfbp7	AK002277	GenBank	0	GO:0001558 // GO:0007155 // GO:0048839 // GO:0050810 // GO:0007155 // GO:0007155 // GO:0009451	regulation of cell growth // cell adhesion // inner ear development // regulation of steroid biosynthetic process // cell adhesion // cell adhesion // RNA modification	GO:0005576 // GO:0005615 // GO:0031012	extracellular region // extracellular space // extracellular matrix	GO:0005520 // GO:0019838	insulin-like growth factor binding // growth factor binding	---	---
17253476	3.59429	2.61573	-0.978562	0	---	ENSMUST00000175492	ENSEMBL	0	---	---	---	---	---	---	---	---
17549974	3.59429	2.61573	-0.978562	0	---	ENSMUST00000175492	ENSEMBL	0	---	---	---	---	---	---	---	---
17203261	3.08277	2.11002	-0.972746	0	---	---	---	---	---	---	---	---	---	---	---	---
17205523	4.39818	3.42584	-0.972339	0	---	---	---	---	---	---	---	---	---	---	---	---
17248726	8.05395	7.08247	-0.971479	0	---	ENSMUST00000102077	ENSEMBL	0	---	---	---	---	---	---	---	---
17536364	10.3398	9.37039	-0.969411	0	---	n268784	NONCODE	0	---	---	---	---	---	---	---	---
17321768	9.41592	8.44745	-0.968464	0	---	n343427	NONCODE	0	---	---	---	---	---	---	---	---
17283944	6.54566	5.57816	-0.967501	0	---	---	---	---	---	---	---	---	---	---	---	---
17314460	7.37952	6.41202	-0.9675	0	---	n287412	NONCODE	0	---	---	---	---	---	---	---	---
17345320	3.62775	2.66034	-0.967404	0	---	---	---	---	---	---	---	---	---	---	---	---
17203569	4.82919	3.86179	-0.967404	0	---	---	---	---	---	---	---	---	---	---	---	---
17327038	8.57896	7.61524	-0.963725	0	Ifnar2	AK003185	GenBank	0	GO:0006357 // GO:0008283 // GO:0019221 // GO:0035455 // GO:0035455 // GO:0035455	regulation of transcription from RNA polymerase II promoter // cell proliferation // cytokine-mediated signaling pathway // response to interferon-alpha // response to interferon-alpha // response to interferon-alpha	GO:0005576 // GO:0005615 // GO:0005615 // GO:0005887 // GO:0016020 // GO:0016021 // GO:0005887 // GO:0005887 // GO:0016021	extracellular region // extracellular space // extracellular space // integral to plasma membrane // membrane // integral to membrane // integral to plasma membrane // integral to plasma membrane // integral to membrane	GO:0004905 // GO:0004905 // GO:0019901 // GO:0019962 // GO:0004905 // GO:0019901 // GO:0019962	type I interferon receptor activity // type I interferon receptor activity // protein kinase binding // type I interferon binding // type I interferon receptor activity // protein kinase binding // type I interferon binding	---	---
17316350	4.90072	3.93804	-0.962682	0	---	n415416	NONCODE	0	---	---	---	---	---	---	---	---
17205993	4.88085	3.91965	-0.961196	0	---	---	---	---	---	---	---	---	---	---	---	---
17206005	3.96874	3.00804	-0.960696	0	---	---	---	---	---	---	---	---	---	---	---	---
17340609	8.67655	7.71598	-0.960564	0	Ezr	AK002766	GenBank	0	GO:0008360 // GO:0035088 // GO:0046847 // GO:0051017 // GO:0007159 // GO:0022614 // GO:0030855 // GO:0031623 // GO:0051017 // GO:0051017	regulation of cell shape // establishment or maintenance of apical/basal cell polarity // filopodium assembly // actin filament bundle assembly // leukocyte cell-cell adhesion // membrane to membrane docking // epithelial cell differentiation // receptor internalization // actin filament bundle assembly // actin filament bundle assembly	GO:0001726 // GO:0001931 // GO:0005622 // GO:0005730 // GO:0005737 // GO:0005829 // GO:0005856 // GO:0005884 // GO:0005886 // GO:0005902 // GO:0005902 // GO:0005925 // GO:0005932 // GO:0015629 // GO:0016020 // GO:0016323 // GO:0016324 // GO:0016324 // GO:0019898 // GO:0030175 // GO:0030315 // GO:0031528 // GO:0042995 // GO:0044297 // GO:0044393 // GO:0045121 // GO:0045177 // GO:0045177 // GO:0051…	ruffle // uropod // intracellular // nucleolus // cytoplasm // cytosol // cytoskeleton // actin filament // plasma membrane // microvillus // microvillus // focal adhesion // microtubule basal body // actin cytoskeleton // membrane // basolateral plasma membrane // apical plasma membrane // apical plasma membrane // extrinsic to membrane // filopodium // T-tubule // microvillus membrane // cell p…	GO:0005515 // GO:0008092 // GO:0019904 // GO:0032403 // GO:0050839 // GO:0051015 // GO:0050839 // GO:0050839 // GO:0051015 // GO:0051015	protein binding // cytoskeletal protein binding // protein domain specific binding // protein complex binding // cell adhesion molecule binding // actin filament binding // cell adhesion molecule binding // cell adhesion molecule binding // actin filament binding // actin filament binding	---	---
17209879	3.03978	2.07932	-0.960457	0	---	---	---	---	---	---	---	---	---	---	---	---
17306143	3.33217	2.37492	-0.957252	0	Ang4	AK136415	GenBank	0	GO:0001525 // GO:0006401 // GO:0008284 // GO:0019731 // GO:0042742 // GO:0090305 // GO:0001525 // GO:0042742 // GO:0090305	angiogenesis // RNA catabolic process // positive regulation of cell proliferation // antibacterial humoral response // defense response to bacterium // nucleic acid phosphodiester bond hydrolysis // angiogenesis // defense response to bacterium // nucleic acid phosphodiester bond hydrolysis	GO:0005576 // GO:0005578 // GO:0005604 // GO:0005615 // GO:0005634 // GO:0030141 // GO:0031410 // GO:0005730 // GO:0016023	extracellular region // proteinaceous extracellular matrix // basement membrane // extracellular space // nucleus // secretory granule // cytoplasmic vesicle // nucleolus // cytoplasmic membrane-bounded vesicle	GO:0003676 // GO:0004518 // GO:0004519 // GO:0004522 // GO:0004540 // GO:0016787	nucleic acid binding // nuclease activity // endonuclease activity // pancreatic ribonuclease activity // ribonuclease activity // hydrolase activity	---	---
17203053	3.60426	2.64725	-0.957008	0	---	---	---	---	---	---	---	---	---	---	---	---
17210759	2.37492	1.42017	-0.954752	0	---	---	---	---	---	---	---	---	---	---	---	---
17200649	3.00899	2.05502	-0.953967	0	---	---	---	---	---	---	---	---	---	---	---	---
17209971	4.40016	3.44919	-0.950972	0	---	---	---	---	---	---	---	---	---	---	---	---
17384449	5.83698	4.88624	-0.95074	0	---	---	---	---	---	---	---	---	---	---	---	---
17535558	10.3854	9.43488	-0.9505	0	---	n268854	NONCODE	0	---	---	---	---	---	---	---	---
17264863	9.20535	8.25704	-0.948307	0	---	ENSMUST00000158917	ENSEMBL	0	---	---	---	---	---	---	---	---
17205411	5.857	4.90989	-0.947105	0	---	---	---	---	---	---	---	---	---	---	---	---
17204533	3.03445	2.08749	-0.946953	0	---	---	---	---	---	---	---	---	---	---	---	---
17230045	7.05161	6.10567	-0.945947	0	Ifi204	BC010546	GenBank	0	GO:0006357 // GO:0035458 // GO:0042771 // GO:0045669 // GO:0048839 // GO:0006351 // GO:0006355 // GO:0007275 // GO:0035457	regulation of transcription from RNA polymerase II promoter // cellular response to interferon-beta // intrinsic apoptotic signaling pathway in response to DNA damage by p53 class mediator // positive regulation of osteoblast differentiation // inner ear development // transcription, DNA-dependent // regulation of transcription, DNA-dependent // multicellular organismal development // cellular re…	GO:0005634 // GO:0005654 // GO:0005730 // GO:0016607 // GO:0005634 // GO:0005730 // GO:0005730 // GO:0005737 // GO:0042405	nucleus // nucleoplasm // nucleolus // nuclear speck // nucleus // nucleolus // nucleolus // cytoplasm // nuclear inclusion body	GO:0003690 // GO:0003712 // GO:0005515	double-stranded DNA binding // transcription cofactor activity // protein binding	---	---
17201191	3.92518	2.97938	-0.945801	0	---	---	---	---	---	---	---	---	---	---	---	---
17210145	2.442	1.49683	-0.94517	0	---	---	---	---	---	---	---	---	---	---	---	---
17386700	9.42668	8.48197	-0.944706	0	---	n293488	NONCODE	0	---	---	---	---	---	---	---	---
17210517	2.67499	1.7314	-0.94359	0	---	---	---	---	---	---	---	---	---	---	---	---
17203019	4.77293	3.82992	-0.943013	0	---	---	---	---	---	---	---	---	---	---	---	---
17337120	10.9873	10.0448	-0.94253	0	---	n419135	NONCODE	0	---	---	---	---	---	---	---	---
17530703	7.78885	6.84796	-0.940896	0	Parp3	BC062204	GenBank	0	GO:0006471 // GO:0008150	protein ADP-ribosylation // biological_process	GO:0005575	cellular_component	GO:0016740 // GO:0003674 // GO:0003950	transferase activity // molecular_function // NAD+ ADP-ribosyltransferase activity	---	---
17312700	6.68879	5.74943	-0.939356	0	Ncf4	AK150510	GenBank	0	GO:0007154	cell communication	GO:0005737 // GO:0005829 // GO:0016020 // GO:0043020 // GO:0005737	cytoplasm // cytosol // membrane // NADPH oxidase complex // cytoplasm	GO:0005515 // GO:0035091	protein binding // phosphatidylinositol binding	---	---
17514603	8.78067	7.84199	-0.938681	0	Tmem123	AK010163	GenBank	0	GO:0070267 // GO:0070267	oncosis // oncosis	GO:0009897 // GO:0016020 // GO:0016021 // GO:0009897	external side of plasma membrane // membrane // integral to membrane // external side of plasma membrane	GO:0003674	molecular_function	---	---
17242785	6.89316	5.95559	-0.937572	0	---	n278891	NONCODE	0	---	---	---	---	---	---	---	---
17291190	5.31699	4.38099	-0.936002	0	Hist1h2bf	NM_178195	RefSeq	0	GO:0006334	nucleosome assembly	GO:0000786 // GO:0005634 // GO:0005694	nucleosome // nucleus // chromosome	GO:0003677 // GO:0046982	DNA binding // protein heterodimerization activity	---	---
17202591	5.49913	4.5633	-0.935829	0	---	---	---	---	---	---	---	---	---	---	---	---
17361041	7.25986	6.32438	-0.935478	0	Aldh3b1	AK004004	GenBank	0	GO:0006081 // GO:0008152 // GO:0034599 // GO:0046185 // GO:0055114 // GO:0055114 // GO:0006068	cellular aldehyde metabolic process // metabolic process // cellular response to oxidative stress // aldehyde catabolic process // oxidation-reduction process // oxidation-reduction process // ethanol catabolic process	GO:0005737 // GO:0005829	cytoplasm // cytosol	GO:0004030 // GO:0016491 // GO:0016620 // GO:0004030 // GO:0004030	aldehyde dehydrogenase [NAD(P)+] activity // oxidoreductase activity // oxidoreductase activity, acting on the aldehyde or oxo group of donors, NAD or NADP as acceptor // aldehyde dehydrogenase [NAD(P)+] activity // aldehyde dehydrogenase [NAD(P)+] activity	---	---
17206275	5.31603	4.38091	-0.935118	0	---	---	---	---	---	---	---	---	---	---	---	---
17546109	6.91708	5.98224	-0.93484	0	Tlr7	AK036549	GenBank	0	GO:0002224 // GO:0002282 // GO:0002755 // GO:0006954 // GO:0006955 // GO:0007165 // GO:0007252 // GO:0032722 // GO:0032755 // GO:0032757 // GO:0034154 // GO:0042221 // GO:0042346 // GO:0045078 // GO:0045087 // GO:0045356 // GO:0045356 // GO:0045359 // GO:0045416 // GO:0051607 // GO:0051607 // GO:0052033 // GO:0007252 // GO:0032722 // GO:0032757 // GO:0034154 // GO:0042346 // GO:0045078 // GO:0045…	toll-like receptor signaling pathway // microglial cell activation involved in immune response // MyD88-dependent toll-like receptor signaling pathway // inflammatory response // immune response // signal transduction // I-kappaB phosphorylation // positive regulation of chemokine production // positive regulation of interleukin-6 production // positive regulation of interleukin-8 production // t…	GO:0005737 // GO:0005764 // GO:0005768 // GO:0005783 // GO:0005886 // GO:0016020 // GO:0016021 // GO:0031410 // GO:0032009 // GO:0005737 // GO:0005886 // GO:0005764 // GO:0005768 // GO:0005783 // GO:0005789 // GO:0045335	cytoplasm // lysosome // endosome // endoplasmic reticulum // plasma membrane // membrane // integral to membrane // cytoplasmic vesicle // early phagosome // cytoplasm // plasma membrane // lysosome // endosome // endoplasmic reticulum // endoplasmic reticulum membrane // phagocytic vesicle	GO:0003725 // GO:0003727 // GO:0004888 // GO:0005515 // GO:0008144 // GO:0035197 // GO:0003725 // GO:0003727 // GO:0003725	double-stranded RNA binding // single-stranded RNA binding // transmembrane signaling receptor activity // protein binding // drug binding // siRNA binding // double-stranded RNA binding // single-stranded RNA binding // double-stranded RNA binding	---	---
17208207	4.70137	3.76837	-0.932999	0	---	---	---	---	---	---	---	---	---	---	---	---
17202289	6.59156	5.65935	-0.932209	0	---	---	---	---	---	---	---	---	---	---	---	---
17282216	9.38135	8.44927	-0.932082	0	---	n270499	NONCODE	0	---	---	---	---	---	---	---	---
17262241	7.88472	6.95357	-0.931153	0	---	GENSCAN00000036526	ENSEMBL	0	---	---	---	---	---	---	---	---
17203859	4.33505	3.40433	-0.930727	0	---	---	---	---	---	---	---	---	---	---	---	---
17202077	4.35906	3.42948	-0.929581	0	---	---	---	---	---	---	---	---	---	---	---	---
17486859	7.33813	6.40954	-0.92859	0	C5ar2	AK053187	GenBank	0	GO:0006935 // GO:0007165 // GO:0007186 // GO:0032720 // GO:0090024 // GO:1900165 // GO:2000482 // GO:0032720 // GO:0032720 // GO:0090024 // GO:0090024 // GO:1900165 // GO:1900165 // GO:2000482 // GO:2000482	chemotaxis // signal transduction // G-protein coupled receptor signaling pathway // negative regulation of tumor necrosis factor production // negative regulation of neutrophil chemotaxis // negative regulation of interleukin-6 secretion // regulation of interleukin-8 secretion // negative regulation of tumor necrosis factor production // negative regulation of tumor necrosis factor production /…	GO:0005886 // GO:0009925 // GO:0016020 // GO:0016021 // GO:0045177 // GO:0009925 // GO:0009925 // GO:0045177 // GO:0045177	plasma membrane // basal plasma membrane // membrane // integral to membrane // apical part of cell // basal plasma membrane // basal plasma membrane // apical part of cell // apical part of cell	GO:0004871 // GO:0004930 // GO:0004944 // GO:0004982	signal transducer activity // G-protein coupled receptor activity // C5a anaphylatoxin receptor activity // N-formyl peptide receptor activity	---	---
17208689	2.48117	1.55268	-0.928487	0	---	---	---	---	---	---	---	---	---	---	---	---
17435089	7.82148	6.89316	-0.928315	0	---	n284636	NONCODE	0	---	---	---	---	---	---	---	---
17341708	2.61185	1.6852	-0.92665	0	---	---	---	---	---	---	---	---	---	---	---	---
17510345	9.78494	8.85932	-0.925614	0	Bst2	AK154399	GenBank	0	GO:0002737 // GO:0007165 // GO:0009615 // GO:0009615 // GO:0030308 // GO:0030336 // GO:0032956 // GO:0034341 // GO:0035455 // GO:0035456 // GO:0043123 // GO:0045071 // GO:0045071 // GO:0045087 // GO:0045087 // GO:0051607 // GO:1901253 // GO:1901253 // GO:1901253 // GO:0002737 // GO:0002737 // GO:0007165 // GO:0009615 // GO:0030308 // GO:0030308 // GO:0030336 // GO:0030336 // GO:0032956 // GO:0043…	negative regulation of plasmacytoid dendritic cell cytokine production // signal transduction // response to virus // response to virus // negative regulation of cell growth // negative regulation of cell migration // regulation of actin cytoskeleton organization // response to interferon-gamma // response to interferon-alpha // response to interferon-beta // positive regulation of I-kappaB kinas…	GO:0005622 // GO:0005737 // GO:0005768 // GO:0005794 // GO:0005886 // GO:0009986 // GO:0009986 // GO:0016020 // GO:0016021 // GO:0016324 // GO:0031225 // GO:0044459 // GO:0005737 // GO:0005737 // GO:0005770 // GO:0005886 // GO:0005886 // GO:0016324 // GO:0016324 // GO:0045121	intracellular // cytoplasm // endosome // Golgi apparatus // plasma membrane // cell surface // cell surface // membrane // integral to membrane // apical plasma membrane // anchored to membrane // plasma membrane part // cytoplasm // cytoplasm // late endosome // plasma membrane // plasma membrane // apical plasma membrane // apical plasma membrane // membrane raft	GO:0004871 // GO:0008191 // GO:0042803 // GO:0004871 // GO:0008191 // GO:0008191 // GO:0042803	signal transducer activity // metalloendopeptidase inhibitor activity // protein homodimerization activity // signal transducer activity // metalloendopeptidase inhibitor activity // metalloendopeptidase inhibitor activity // protein homodimerization activity	---	---
17205345	4.0811	3.15884	-0.922256	0	---	---	---	---	---	---	---	---	---	---	---	---
17208411	4.97127	4.05024	-0.92103	0	---	---	---	---	---	---	---	---	---	---	---	---
17526492	7.74951	6.83128	-0.918234	0	Il10ra	AK137663	GenBank	0	GO:0019221	cytokine-mediated signaling pathway	GO:0005737 // GO:0016020 // GO:0016021	cytoplasm // membrane // integral to membrane	GO:0004920 // GO:0019969	interleukin-10 receptor activity // interleukin-10 binding	GenMAPP	Inflammatory_Response_Pathway
17210847	4.46726	3.54997	-0.917294	0	---	---	---	---	---	---	---	---	---	---	---	---
17306857	9.74171	8.82584	-0.915879	0	---	---	---	---	---	---	---	---	---	---	---	---
17202387	5.59325	4.67875	-0.914503	0	---	---	---	---	---	---	---	---	---	---	---	---
17300275	6.92517	6.0119	-0.913269	0	---	---	---	---	---	---	---	---	---	---	---	---
17200255	2.46401	1.55268	-0.911327	0	---	---	---	---	---	---	---	---	---	---	---	---
17202405	5.37005	4.45932	-0.910733	0	---	---	---	---	---	---	---	---	---	---	---	---
17406514	8.0832	7.17729	-0.905905	0	Fcrls	AK034125	GenBank	0	---	---	GO:0016020	membrane	GO:0005044	scavenger receptor activity	---	---
17201741	4.27097	3.36539	-0.905584	0	---	---	---	---	---	---	---	---	---	---	---	---
17201917	4.27097	3.36539	-0.905584	0	---	---	---	---	---	---	---	---	---	---	---	---
17403224	9.80731	8.90193	-0.905378	0	Gbp7	AK036666	GenBank	0	GO:0042832 // GO:0042832 // GO:0050830 // GO:0051856 // GO:0071346 // GO:0006184	defense response to protozoan // defense response to protozoan // defense response to Gram-positive bacterium // adhesion to symbiont // cellular response to interferon-gamma // GTP catabolic process	GO:0020005 // GO:0031410	symbiont-containing vacuole membrane // cytoplasmic vesicle	GO:0003674 // GO:0003924 // GO:0005525	molecular_function // GTPase activity // GTP binding	---	---
17203985	4.22411	3.31953	-0.904578	0	---	---	---	---	---	---	---	---	---	---	---	---
17205145	3.91857	3.01591	-0.902658	0	---	---	---	---	---	---	---	---	---	---	---	---
17209335	3.91857	3.01591	-0.902658	0	---	---	---	---	---	---	---	---	---	---	---	---
17201123	5.00637	4.10399	-0.902381	0	---	---	---	---	---	---	---	---	---	---	---	---
17366275	5.76671	4.86623	-0.900478	0	---	GENSCAN00000036481	ENSEMBL	0	---	---	---	---	---	---	---	---
17208805	4.37667	3.47684	-0.899837	0	---	---	---	---	---	---	---	---	---	---	---	---
17205811	3.75477	2.85574	-0.899031	0	---	---	---	---	---	---	---	---	---	---	---	---
17283028	7.13755	6.24176	-0.895795	0	---	ENSMUST00000116715	ENSEMBL	0	---	---	---	---	---	---	---	---
17433040	8.81778	7.92202	-0.895763	0	Pgd	AK002894	GenBank	0	GO:0006098 // GO:0009051 // GO:0019322 // GO:0019521 // GO:0055114 // GO:0055114 // GO:0055114 // GO:0006098 // GO:0009051	pentose-phosphate shunt // pentose-phosphate shunt, oxidative branch // pentose biosynthetic process // D-gluconate metabolic process // oxidation-reduction process // oxidation-reduction process // oxidation-reduction process // pentose-phosphate shunt // pentose-phosphate shunt, oxidative branch	GO:0005737	cytoplasm	GO:0004616 // GO:0004616 // GO:0008114 // GO:0016491 // GO:0016616 // GO:0050661 // GO:0050662 // GO:0004616 // GO:0004616	phosphogluconate dehydrogenase (decarboxylating) activity // phosphogluconate dehydrogenase (decarboxylating) activity // phosphogluconate 2-dehydrogenase activity // oxidoreductase activity // oxidoreductase activity, acting on the CH-OH group of donors, NAD or NADP as acceptor // NADP binding // coenzyme binding // phosphogluconate dehydrogenase (decarboxylating) activity // phosphogluconate de…	GenMAPP	Pentose_Phosphate_Pathway
17488458	6.86499	5.97177	-0.893222	0	Zfp36	AK005006	GenBank	0	GO:0000122 // GO:0000122 // GO:0000288 // GO:0000289 // GO:0006357 // GO:0006402 // GO:0006950 // GO:0007243 // GO:0032680 // GO:0043488 // GO:0045638 // GO:0050728 // GO:0050779 // GO:0060213 // GO:0070935 // GO:0000122 // GO:0000288 // GO:0006402 // GO:0006950 // GO:0032680 // GO:0060213 // GO:0070935 // GO:0006402 // GO:0006402 // GO:0032680 // GO:0035278 // GO:0042594 // GO:0060213 // GO:0060…	negative regulation of transcription from RNA polymerase II promoter // negative regulation of transcription from RNA polymerase II promoter // nuclear-transcribed mRNA catabolic process, deadenylation-dependent decay // nuclear-transcribed mRNA poly(A) tail shortening // regulation of transcription from RNA polymerase II promoter // mRNA catabolic process // response to stress // intracellular p…	GO:0005634 // GO:0005634 // GO:0005737 // GO:0005737 // GO:0005829 // GO:0005829 // GO:0010494 // GO:0005634 // GO:0005737 // GO:0005829 // GO:0010494 // GO:0005634 // GO:0005737 // GO:0005829 // GO:0010494	nucleus // nucleus // cytoplasm // cytoplasm // cytosol // cytosol // cytoplasmic stress granule // nucleus // cytoplasm // cytosol // cytoplasmic stress granule // nucleus // cytoplasm // cytosol // cytoplasmic stress granule	GO:0003677 // GO:0003729 // GO:0003729 // GO:0017091 // GO:0017091 // GO:0019901 // GO:0019957 // GO:0035925 // GO:0046872 // GO:0071889 // GO:0003729 // GO:0017091 // GO:0019901 // GO:0019957 // GO:0071889 // GO:0003729 // GO:0005515 // GO:0071889	DNA binding // mRNA binding // mRNA binding // AU-rich element binding // AU-rich element binding // protein kinase binding // C-C chemokine binding // mRNA 3'-UTR AU-rich region binding // metal ion binding // 14-3-3 protein binding // mRNA binding // AU-rich element binding // protein kinase binding // C-C chemokine binding // 14-3-3 protein binding // mRNA binding // protein binding // 14-3-3 …	---	---
17210191	4.96019	4.06707	-0.89312	0	---	---	---	---	---	---	---	---	---	---	---	---
17526464	6.27461	5.38191	-0.892703	0	---	n280614	NONCODE	0	---	---	---	---	---	---	---	---
17248809	8.22748	7.33519	-0.892293	0	Havcr2	AK148474	GenBank	0	---	---	GO:0016020 // GO:0016021	membrane // integral to membrane	---	---	---	---
17206349	5.52972	4.63785	-0.891868	0	---	---	---	---	---	---	---	---	---	---	---	---
17207361	4.69346	3.80308	-0.890379	0	---	---	---	---	---	---	---	---	---	---	---	---
17204297	3.60682	2.71697	-0.88985	0	---	---	---	---	---	---	---	---	---	---	---	---
17218820	5.83661	4.94783	-0.888787	0	Sele	AK153623	GenBank	0	GO:0002092 // GO:0002687 // GO:0006954 // GO:0007155 // GO:0007157 // GO:0007159 // GO:0007202 // GO:0030029 // GO:0050901 // GO:0070555 // GO:0002092 // GO:0007157 // GO:0007159 // GO:0007202 // GO:0030029 // GO:0034097 // GO:0050900 // GO:0050901 // GO:0070555	positive regulation of receptor internalization // positive regulation of leukocyte migration // inflammatory response // cell adhesion // heterophilic cell-cell adhesion // leukocyte cell-cell adhesion // activation of phospholipase C activity // actin filament-based process // leukocyte tethering or rolling // response to interleukin-1 // positive regulation of receptor internalization // heter…	GO:0005615 // GO:0005901 // GO:0005905 // GO:0016020 // GO:0016021 // GO:0030863 // GO:0045121 // GO:0048471 // GO:0005615 // GO:0005901 // GO:0005905 // GO:0030863 // GO:0045121 // GO:0048471	extracellular space // caveola // coated pit // membrane // integral to membrane // cortical cytoskeleton // membrane raft // perinuclear region of cytoplasm // extracellular space // caveola // coated pit // cortical cytoskeleton // membrane raft // perinuclear region of cytoplasm	GO:0004888 // GO:0030246 // GO:0033691 // GO:0043274 // GO:0070492 // GO:0004888 // GO:0033691 // GO:0043274 // GO:0070492	transmembrane signaling receptor activity // carbohydrate binding // sialic acid binding // phospholipase binding // oligosaccharide binding // transmembrane signaling receptor activity // sialic acid binding // phospholipase binding // oligosaccharide binding	---	---
17207979	2.92152	2.03339	-0.888127	0	---	---	---	---	---	---	---	---	---	---	---	---
17201557	2.4883	1.60122	-0.887079	0	---	---	---	---	---	---	---	---	---	---	---	---
17424608	7.47423	6.58909	-0.885139	0	Cd72	AK134132	GenBank	0	---	---	GO:0005887 // GO:0016020 // GO:0016021 // GO:0005887	integral to plasma membrane // membrane // integral to membrane // integral to plasma membrane	GO:0030246	carbohydrate binding	---	---
17207709	1.85764	0.972921	-0.884715	0	---	---	---	---	---	---	---	---	---	---	---	---
17209159	5.39906	4.51497	-0.884091	0	---	---	---	---	---	---	---	---	---	---	---	---
17513491	8.95115	8.07031	-0.880839	0	---	n295779	NONCODE	0	---	---	---	---	---	---	---	---
17293246	8.12169	7.24346	-0.878229	0	---	---	---	---	---	---	---	---	---	---	---	---
17201075	2.70572	1.829	-0.876716	0	---	---	---	---	---	---	---	---	---	---	---	---
17209675	4.50091	3.62524	-0.87567	0	---	---	---	---	---	---	---	---	---	---	---	---
17200151	4.44455	3.56913	-0.875418	0	---	---	---	---	---	---	---	---	---	---	---	---
17494649	6.99469	6.11957	-0.875128	0	---	n416337	NONCODE	0	---	---	---	---	---	---	---	---
17202985	2.01659	1.1422	-0.87439	0	---	---	---	---	---	---	---	---	---	---	---	---
17310808	8.0199	7.14664	-0.873262	0	Dap	AK014991	GenBank	0	GO:0006914 // GO:0006915 // GO:0006919 // GO:0010507 // GO:0032088 // GO:0034198 // GO:0045892 // GO:0097190 // GO:0006915 // GO:0006919 // GO:0010507 // GO:0032088 // GO:0034198 // GO:0045892 // GO:0097190	autophagy // apoptotic process // activation of cysteine-type endopeptidase activity involved in apoptotic process // negative regulation of autophagy // negative regulation of NF-kappaB transcription factor activity // cellular response to amino acid starvation // negative regulation of transcription, DNA-dependent // apoptotic signaling pathway // apoptotic process // activation of cysteine-typ…	GO:0005575	cellular_component	GO:0070513 // GO:0070513	death domain binding // death domain binding	---	---
17391451	5.82095	4.94783	-0.873121	0	---	---	---	---	---	---	---	---	---	---	---	---
17448245	6.36741	5.49456	-0.872844	0	Tlr1	AK143721	GenBank	0	GO:0002224 // GO:0002755 // GO:0006952 // GO:0006954 // GO:0006955 // GO:0007165 // GO:0007250 // GO:0034130 // GO:0042116 // GO:0042495 // GO:0042495 // GO:0042535 // GO:0045087 // GO:0045410 // GO:0050707 // GO:0071727 // GO:0042116 // GO:0042495 // GO:0071727	toll-like receptor signaling pathway // MyD88-dependent toll-like receptor signaling pathway // defense response // inflammatory response // immune response // signal transduction // activation of NF-kappaB-inducing kinase activity // toll-like receptor 1 signaling pathway // macrophage activation // detection of triacyl bacterial lipopeptide // detection of triacyl bacterial lipopeptide // posit…	GO:0005886 // GO:0016020 // GO:0016021 // GO:0031410 // GO:0035354 // GO:0045335 // GO:0016020 // GO:0030670 // GO:0035354	plasma membrane // membrane // integral to membrane // cytoplasmic vesicle // Toll-like receptor 1-Toll-like receptor 2 protein complex // phagocytic vesicle // membrane // phagocytic vesicle membrane // Toll-like receptor 1-Toll-like receptor 2 protein complex	GO:0004888 // GO:0042497 // GO:0046982 // GO:0004888 // GO:0046982	transmembrane signaling receptor activity // triacyl lipopeptide binding // protein heterodimerization activity // transmembrane signaling receptor activity // protein heterodimerization activity	---	---
17439367	7.72	6.84796	-0.872044	0	Cxcl13	AK156025	GenBank	0	GO:0002518 // GO:0006935 // GO:0006954 // GO:0006955 // GO:0007165 // GO:0007204 // GO:0007267 // GO:0010820 // GO:0032861 // GO:0033625 // GO:0033634 // GO:0035754 // GO:0035754 // GO:0035768 // GO:0035769 // GO:0042742 // GO:0048535 // GO:0048535 // GO:0070098 // GO:2000273 // GO:2000545 // GO:0007166 // GO:0007204 // GO:0007267 // GO:0010820 // GO:0035754 // GO:0035768 // GO:0042742 // GO:2000…	lymphocyte chemotaxis across high endothelial venule // chemotaxis // inflammatory response // immune response // signal transduction // elevation of cytosolic calcium ion concentration // cell-cell signaling // positive regulation of T cell chemotaxis // activation of Rap GTPase activity // positive regulation of integrin activation // positive regulation of cell-cell adhesion mediated by integr…	GO:0005576 // GO:0005615 // GO:0005576 // GO:0005576	extracellular region // extracellular space // extracellular region // extracellular region	GO:0005125 // GO:0008009 // GO:0008009 // GO:0008201 // GO:0017134 // GO:0031724 // GO:0031724 // GO:0031735 // GO:0046982 // GO:0048018 // GO:0048248 // GO:0008009 // GO:0008201 // GO:0017134 // GO:0031724 // GO:0031735 // GO:0046982 // GO:0048018 // GO:0048248 // GO:0008201 // GO:0017134 // GO:0031735 // GO:0046982 // GO:0048018 // GO:0048248	cytokine activity // chemokine activity // chemokine activity // heparin binding // fibroblast growth factor binding // CXCR5 chemokine receptor binding // CXCR5 chemokine receptor binding // CCR10 chemokine receptor binding // protein heterodimerization activity // receptor agonist activity // CXCR3 chemokine receptor binding // chemokine activity // heparin binding // fibroblast growth factor b…	---	---
17459890	8.67194	7.80002	-0.871927	0	---	---	---	---	---	---	---	---	---	---	---	---
17367536	7.82514	6.95323	-0.871905	0	Apbb1ip	AK021331	GenBank	0	GO:0007165	signal transduction	GO:0005737 // GO:0005856 // GO:0005886 // GO:0016020 // GO:0030054 // GO:0042995 // GO:0005925 // GO:0030027	cytoplasm // cytoskeleton // plasma membrane // membrane // cell junction // cell projection // focal adhesion // lamellipodium	GO:0005543	phospholipid binding	---	---
17203011	2.58537	1.71394	-0.87143	0	---	---	---	---	---	---	---	---	---	---	---	---
17232731	6.88183	6.01256	-0.869271	0	---	n5654	NONCODE	0	---	---	---	---	---	---	---	---
17450448	8.03414	7.16793	-0.866213	0	Gbp9	AK088861	GenBank	0	GO:0042832 // GO:0050830 // GO:0051856 // GO:0071346 // GO:0006184	defense response to protozoan // defense response to Gram-positive bacterium // adhesion to symbiont // cellular response to interferon-gamma // GTP catabolic process	GO:0020005 // GO:0031410	symbiont-containing vacuole membrane // cytoplasmic vesicle	GO:0003674 // GO:0003924 // GO:0005525	molecular_function // GTPase activity // GTP binding	---	---
17473957	4.06469	3.20024	-0.864453	0	---	ENSMUST00000101946	ENSEMBL	0	---	---	---	---	---	---	---	---
17208003	4.33606	3.47216	-0.863901	0	---	---	---	---	---	---	---	---	---	---	---	---
[truncated: 1,700 more rows]

## Sheet: Column name
Column Name	Description
Probe	Probe Set ID
Vehicle	Signal (log2 scale)
DRa1-mMOG-35-55	Signal (log2 scale)
flag	Number of Samples with Signal < 2
d_av	SCA-SCV
av1	1 if |SCA-SCV|>1 (2-fold change), 0 otherwise
d_ra	SCR-SCA
ra1	1 if |SCR-SCA|>1 (2-fold change), 0 otherwise
check	Number of comparisons with 2-fold change (1, 2 or 3)
[truncated: 1 more rows]
